# Supplementary material for: Short-Term Striatal Gene Expression Responses to Brain-Derived Neurotrophic Factor Are Dependent on MEK and ERK Activation
Source: PLoS One. 2009 Apr 23;4(4):e5292. doi: 10.1371/journal.pone.0005292 (PMC2669182; doi:10.1371/journal.pone.0005292)
Supplement: Table S1 — RNA changes in striatal neurons after 3 h treatment with BDNF. Data for all microarray probesets meeting criteria of FDR p<0.05 are shown (see text). (1.49 MB XLS) [file pone.0005292.s003.xls]

## Sheet: All FDR < .05
Suppl. Table 1: RNA changes in striatal neurons after 3h treatment with BDNF.
Data for all microarray probesets meeting criteria of FDR p < 0.05 are shown (see text).
ProbeID	Gene symbol	Gene name	Log2 FC	nominal p	FDR adj. p
1370454_at	Homer1	homer homolog 1 (Drosophila)	4.78841	2.31331e-08	1.13984e-05
1374113_at	NA	Transcribed locus	3.94753	2.12509e-10	7.32969e-07
1387306_a_at	Egr2	early growth response 2	3.91719	5.62834e-10	1.45596e-06
1375043_at	Fos	FBJ murine osteosarcoma viral oncogene homolog	3.89621	4.95875e-08	1.63708e-05
1392791_at	Egr3	Early growth response 3	3.60504	3.10318e-10	8.75717e-07
1368321_at	Egr1	early growth response 1	3.39816	2.74157e-08	1.21141e-05
1394039_at	Klf5	Kruppel-like factor 5	3.21587	1.17222e-09	2.02156e-06
1370517_at	LOC497675	hypothetical gene supported by NM_153735	3.17471	7.78621e-09	5.3711e-06
1370997_at	Homer1	homer homolog 1 (Drosophila)	3.16374	2.84852e-10	8.75717e-07
1368359_a_at	Vgf	VGF nerve growth factor inducible	3.13853	1.69964e-06	0.000175283
1377727_at	Baz1a	bromodomain adjacent to zinc finger domain, 1A	3.12227	2.36778e-09	2.94831e-06
1392108_at	NA	RM2 mRNA, partial sequence	2.76858	4.65345e-09	3.52323e-06
1383222_at	NA	CDNA clone IMAGE:7446637	2.69874	8.52042e-10	1.72372e-06
1373035_at	NA	NA	2.65232	5.46025e-08	1.69488e-05
1368363_at	Klf5	Kruppel-like factor 5	2.45406	1.62328e-07	3.57374e-05
1372510_at	Srxn1	Sulfiredoxin 1 homolog (S. cerevisiae)	2.43861	4.90326e-08	1.63708e-05
1385961_at	Klf5	Kruppel-like factor 5	2.41194	1.53125e-11	2.03584e-07
1382521_at	Gls	glutaminase	2.35052	1.13559e-08	7.50023e-06
1384331_at	Srxn1	Sulfiredoxin 1 homolog (S. cerevisiae)	2.28609	2.29937e-07	4.42986e-05
1374925_at	Nab2	Ngfi-A binding protein 2	2.28356	1.25912e-08	7.81714e-06
1385853_at	Baz1a	bromodomain adjacent to zinc finger domain, 1A	2.28256	1.78451e-09	2.76974e-06
1393119_at	NA	Transcribed locus	2.26871	1.19061e-08	7.69977e-06
1368369_at	Pnoc	prepronociceptin	2.26113	6.32289e-10	1.50981e-06
1368910_at	Ppm2c	protein phosphatase 2C, magnesium dependent, catalytic subunit	2.21772	9.25343e-10	1.72372e-06
1380003_at	NA	Transcribed locus	2.17679	3.09428e-12	9.60527e-08
1387269_s_at	Plaur	plasminogen activator, urokinase receptor	2.07906	5.25144e-11	4.07538e-07
1373324_at	Dusp14	dual specificity phosphatase 14	2.01812	1.30457e-10	5.06204e-07
1374429_at	NA	Transcribed locus	1.98295	1.9675e-11	2.03584e-07
1368303_at	Per2	period homolog 2 (Drosophila)	1.97092	1.25599e-08	7.81714e-06
1390832_at	NA	Transcribed locus	1.91388	1.02948e-07	2.64257e-05
1368487_at	Serpinb2	serine (or cysteine) proteinase inhibitor, clade B, member 2	1.89405	1.69965e-08	9.59282e-06
1393638_at	Ptger4	Prostaglandin E receptor 4 (subtype EP4)	1.86964	8.50318e-11	4.39926e-07
1376569_at	Klf2	Kruppel-like factor 2 (lung)	1.86655	6.35852e-08	1.89762e-05
1368650_at	Klf10	Kruppel-like factor 10	1.85863	6.05686e-08	1.8382e-05
1372417_at	Sertad1	SERTA domain containing 1	1.82655	1.55062e-08	8.92407e-06
1370805_at	Cited1	Cbp/p300-interacting transactivator with Glu/Asp-rich carboxy-terminal domain 1	1.82309	7.05915e-11	4.3826e-07
1368124_at	Dusp5	dual specificity phosphatase 5	1.80988	9.43984e-10	1.72372e-06
1368106_at	Plk2	polo-like kinase 2 (Drosophila)	1.7904	5.29658e-08	1.66077e-05
1378407_at	Trim9	Tripartite motif protein 9	1.78212	1.33545e-08	8.12845e-06
1373624_at	Rassf8	Ras association (RalGDS/AF-6) domain family 8	1.77705	3.54032e-09	3.0443e-06
1387662_at	Syt4	synaptotagmin IV	1.76788	1.51066e-07	3.42292e-05
1372459_at	Vasp	vasodilator-stimulated phosphoprotein	1.7603	7.65676e-09	5.3711e-06
1388792_at	Gadd45g	growth arrest and DNA-damage-inducible 45 gamma	1.73483	3.45292e-09	3.0443e-06
1372389_at	Ier2	immediate early response 2	1.72628	8.65374e-10	1.72372e-06
1373559_at	NA	NA	1.71818	3.69832e-09	3.0443e-06
1378519_at	Cpne1	Copine I	1.71457	2.73673e-08	1.21141e-05
1394600_at	NA	Transcribed locus	1.70522	5.14429e-08	1.63708e-05
1392869_at	NA	Transcribed locus	1.70338	4.6439e-07	7.31756e-05
1387391_at	Cdkn1a	cyclin-dependent kinase inhibitor 1A	1.70224	6.27109e-07	8.71778e-05
1376215_at	RGD1559945	similar to hypothetical protein 9630025C22	1.67119	7.01109e-09	5.17175e-06
1390458_at	NA	NA	1.66148	6.07787e-06	0.000429347
1387068_at	Arc	activity regulated cytoskeletal-associated protein	1.65909	1.98588e-06	0.000193423
1383697_at	Slc5a3	Solute carrier family 5 (inositol transporters), member 3	1.65267	8.10055e-07	0.000105654
1383486_at	NA	Transcribed locus	1.63135	1.8209e-07	3.87152e-05
1382154_at	NA	Similar to NP_035333.2 protein tyrosine phosphatase, non-receptor type 12	1.62116	4.454e-09	3.45653e-06
1392349_at	Slc5a3	solute carrier family 5 (inositol transporters), member 3	1.61945	1.62442e-06	0.000170355
1367862_at	Rrad	Ras-related associated with diabetes	1.6181	4.55587e-08	1.62555e-05
1368947_at	Gadd45a	growth arrest and DNA-damage-inducible 45 alpha	1.58344	1.25817e-10	5.06204e-07
1392529_at	NA	Transcribed locus	1.58113	2.62755e-09	2.94831e-06
1385706_at	NA	Transcribed locus	1.58061	2.44316e-08	1.14268e-05
1388858_at	Map2k3	mitogen activated protein kinase kinase 3	1.56197	7.16401e-09	5.17175e-06
1398483_at	Rgs17	Regulator of G-protein signaling 17	1.5558	4.3029e-08	1.59013e-05
1391075_at	Rgs17	regulator of G-protein signaling 17	1.49874	1.25068e-07	2.98643e-05
1369125_at	NA	NA	1.4968	2.19569e-08	1.09933e-05
1385592_at	Bcor	Bcl6 interacting corepressor	1.48838	2.01321e-06	0.000194685
1369303_at	Crh	corticotropin releasing hormone	1.48408	9.89917e-07	0.000121459
1391981_at	NA	Transcribed locus	1.47236	4.21084e-08	1.57485e-05
1376066_at	NA	Transcribed locus	1.47211	1.90232e-07	3.96321e-05
1384304_at	NA	Transcribed locus	1.47061	8.7059e-08	2.30982e-05
1374751_at	NA	NA	1.46679	5.51456e-08	1.69488e-05
1380338_at	NA	Transcribed locus	1.45537	1.9107e-06	0.000190713
1379739_at	NA	Transcribed locus	1.45206	5.97069e-07	8.42464e-05
1383528_at	RGD1563945	similar to mKIAA0215 protein	1.44839	3.72668e-09	3.0443e-06
1387276_at	Ania4	activity and neurotransmitter-induced early gene protein 4 (ania-4)	1.44054	2.8354e-09	2.98367e-06
1383249_at	NA	Transcribed locus	1.43135	1.50299e-08	8.92407e-06
1370074_at	Baiap2	brain-specific angiogenesis inhibitor 1-associated protein 2	1.42952	1.7835e-08	9.61206e-06
1373093_at	Errfi1	ERBB receptor feedback inhibitor 1	1.42003	1.71695e-06	0.000176482
1379375_at	Pdgfa	Platelet derived growth factor, alpha	1.41436	1.54353e-09	2.5218e-06
1389409_at	LOC500040	similar to Testis derived transcript	1.40709	3.45908e-08	1.41751e-05
1393172_at	Nab1	Ngfi-A binding protein 1	1.40707	2.41986e-09	2.94831e-06
1376665_at	NA	Transcribed locus, weakly similar to XP_472448.1	1.40257	8.68565e-05	0.00279979
1389263_at	Rai14	retinoic acid induced 14	1.39793	6.8139e-08	1.99545e-05
1397363_at	Pvrl3	poliovirus receptor-related 3	1.39364	8.59027e-08	2.29879e-05
1377103_at	NA	Transcribed locus	1.3869	3.10742e-08	1.33973e-05
1382707_at	NA	NA	1.38463	3.57707e-09	3.0443e-06
1388667_at	NA	NA	1.38057	1.75251e-08	9.61206e-06
1385809_at	RGD1305440	Similar to Rnf37-pending protein	1.36967	1.21128e-05	0.000710788
1378447_at	Thrap1	Thyroid hormone receptor associated protein 1	1.36772	1.20762e-07	2.95173e-05
1369409_at	Nab1	Ngfi-A binding protein 1	1.36321	4.22134e-09	3.35997e-06
1387630_at	Elovl5	ELOVL family member 5, elongation of long chain fatty acids (yeast)	1.36318	5.47434e-06	0.000402688
1376782_at	NA	Transcribed locus	1.36081	1.00212e-06	0.00012199
1391200_at	NA	Transcribed locus	1.34232	1.58069e-06	0.000167467
1393047_at	Ibrdc1	IBR domain containing 1	1.33552	2.28722e-07	4.42986e-05
1373726_at	RGD1559718	RGD1559718	1.3339	3.28594e-09	3.0443e-06
1367795_at	Ifrd1	interferon-related developmental regulator 1	1.32036	1.88196e-09	2.7819e-06
1375877_at	Syt4	synaptotagmin IV	1.31708	1.05628e-08	7.12808e-06
1392640_at	Cry1	cryptochrome 1 (photolyase-like)	1.31432	4.29461e-07	6.90743e-05
1374610_at	NA	Transcribed locus	1.31423	9.01392e-08	2.37127e-05
1378081_at	Tgfb1i4	Transforming growth factor beta 1 induced transcript 4	1.31091	2.16805e-08	1.09933e-05
1382128_at	NA	NA	1.30465	1.72824e-06	0.000177056
1388986_at	NA	Transcribed locus	1.30378	5.95459e-07	8.42464e-05
1387442_at	Egr4	early growth response 4	1.30133	1.9952e-05	0.000998093
1393248_at	Nmd3	NMD3 homolog (S. cerevisiae)	1.29929	4.81381e-08	1.63708e-05
1386065_at	NA	Transcribed locus	1.29877	1.36772e-05	0.000778242
1387060_at	Klf6	Kruppel-like factor 6	1.27639	4.0989e-08	1.55168e-05
1381434_s_at	RGD1566091	similar to nidogen 2	1.27028	3.5594e-08	1.43495e-05
1370357_at	Slc30a4	solute carrier family 30 (zinc transporter), member 4	1.26826	4.73896e-08	1.63452e-05
1379573_at	NA	NA	1.2677	9.37497e-07	0.000117346
1370333_a_at	Igf1	insulin-like growth factor 1	1.26565	3.65123e-07	6.15986e-05
1377663_at	Rnd3	Rho family GTPase 3	1.26161	9.81098e-07	0.000120854
1380850_at	NA	Transcribed locus	1.25669	2.74292e-08	1.21141e-05
1394597_at	Ddhd1	DDHD domain containing 1	1.25624	1.55535e-05	0.000845557
1372466_at	NA	Transcribed locus	1.25243	1.35441e-07	3.20942e-05
1368223_at	Adamts1	a disintegrin-like and metallopeptidse (reprolysin type) with thrombospondin type 1 motif, 1	1.24768	1.55241e-08	8.92407e-06
1383826_at	Rab40b	Rab40b, member RAS oncogene family	1.24722	1.39827e-06	0.000154411
1384839_at	NA	Transcribed locus	1.24245	1.37929e-07	3.24362e-05
1390628_at	Cpeb2	cytoplasmic polyadenylation element binding protein 2	1.23897	1.22231e-06	0.000138985
1375051_at	NA	Transcribed locus	1.23643	4.08393e-07	6.67228e-05
1393097_at	NA	NA	1.23517	6.80876e-07	9.27007e-05
1390391_at	NA	Transcribed locus	1.23421	9.97797e-07	0.000121943
1394280_at	Rgs17	regulator of G-protein signaling 17	1.23339	9.51188e-07	0.000118107
1389355_at	Ier5	immediate early response 5	1.23039	7.78485e-08	2.13856e-05
1378027_at	Pvrl3	poliovirus receptor-related 3	1.22749	1.40771e-06	0.000154411
1374494_at	LOC361237	Similar to testis-specific chromodomain Y-like protein	1.22538	2.35079e-07	4.42986e-05
1368782_at	Sstr2	somatostatin receptor 2	1.22521	2.55928e-07	4.72888e-05
1399033_at	Cbfb	core binding factor beta	1.22071	1.22817e-07	2.97417e-05
1391474_at	RGD1560170	Similar to cofactor required for Sp1 transcriptional activation, subunit 2, 150kDa	1.22041	2.80846e-07	5.03931e-05
1391125_at	NA	Transcribed locus	1.21917	1.53858e-05	0.000837907
1383401_at	NA	NA	1.21585	4.11105e-06	0.000329755
1369067_at	Nr4a3	nuclear receptor subfamily 4, group A, member 3	1.20708	2.28832e-07	4.42986e-05
1373467_at	RGD1564130	similar to TBP-associated factor 172 (TAF-172) (TAF(II)170)	1.19399	4.98463e-08	1.63708e-05
1377746_at	Rbm12	RNA-binding protein 12	1.17851	2.27355e-09	2.94831e-06
1378098_at	RGD1309748	Similar to CG4768-PA	1.17599	2.35343e-07	4.42986e-05
1378925_at	NA	NA	1.17531	8.20335e-06	0.000531625
1389648_at	NA	Transcribed locus	1.17373	2.88352e-09	2.98367e-06
1377612_at	Narg1	NMDA receptor-regulated gene 1	1.17138	2.77037e-06	0.000245008
1377064_at	Dusp6	dual specificity phosphatase 6	1.16253	1.04708e-07	2.64257e-05
1377779_at	Pdcl3	phosducin-like 3	1.16045	1.40308e-07	3.2683e-05
1376842_at	NA	Transcribed locus	1.15797	4.70179e-05	0.00182899
1382914_at	NA	Transcribed locus	1.15666	2.86338e-06	0.000249011
1382171_at	NA	Transcribed locus	1.15121	9.05563e-07	0.000115681
1379217_at	NA	Similar to activin A type I receptor precursor; hydroxyalkyl-protein kinase	1.14718	1.76575e-06	0.000179713
1384922_at	RGD1564561	Similar to SERTA domain containing 4	1.14668	8.15685e-05	0.00267787
1371988_at	Man1a	mannosidase 1, alpha	1.14451	2.99641e-06	0.000255534
1387247_at	Pcsk1	proprotein convertase subtilisin/kexin type 1	1.14142	4.38365e-05	0.00174012
1390576_at	NA	NA	1.1327	5.54094e-07	8.00009e-05
1391563_at	NA	Transcribed locus	1.12756	5.82813e-06	0.000419454
1380357_a_at	NA	Transcribed locus	1.12632	1.46362e-06	0.000157755
1380195_at	Atp2b1	ATPase, Ca++ transporting, plasma membrane 1	1.12535	2.84185e-05	0.00128972
1391537_at	RGD1565408	similar to SERTA domain containing 4	1.11833	2.65939e-09	2.94831e-06
1384882_at	NA	Transcribed locus	1.11649	1.94179e-06	0.000192419
1391722_at	RGD1565879	similar to heat shock transcription factor 2 binding protein	1.11536	4.66252e-08	1.62622e-05
1379284_at	RGD1310357	similar to RIKEN cDNA 2810457I06	1.11519	2.57584e-09	2.94831e-06
1374787_at	NA	Transcribed locus	1.11227	3.87073e-08	1.50194e-05
1383744_at	NA	Transcribed locus, weakly similar to XP_537771.2	1.1111	1.67975e-07	3.64634e-05
1379659_at	LOC289485	similar to BMP-2 inducible kinase	1.10979	6.88603e-07	9.33433e-05
1382225_at	NA	Transcribed locus	1.10557	1.52463e-07	3.42953e-05
1389008_at	Spred2	Sprouty-related, EVH1 domain containing 2	1.09947	7.99199e-07	0.000104678
1377236_at	NA	Transcribed locus	1.09475	6.82787e-05	0.00236025
1374117_at	Baiap2	brain-specific angiogenesis inhibitor 1-associated protein 2	1.09358	8.81838e-07	0.000113116
1370939_at	Acsl1	acyl-CoA synthetase long-chain family member 1	1.09149	6.75913e-06	0.000459118
1373759_at	NA	Transcribed locus	1.09088	2.41557e-05	0.00115006
1380619_at	RGD1561986 /// RGD1565661	similar to RIKEN cDNA 3110001I22	1.08674	6.6679e-05	0.00232306
1378446_at	NA	CDNA clone IMAGE:7457557	1.08121	1.17177e-06	0.000135219
1373257_at	RGD1307215	similar to protein phosphatase 1, regulatory (inhibitory) subunit 1C; thymocyte ARPP	1.07963	2.46633e-08	1.14268e-05
1388901_at	Fkbp5	FK506 binding protein 5	1.07733	1.04856e-06	0.000124897
1374139_at	Cdr2	cerebellar degeneration-related 2	1.07673	2.97367e-07	5.24481e-05
1387087_at	Cebpb	CCAAT/enhancer binding protein (C/EBP), beta	1.0762	5.1637e-06	0.000387177
1383565_at	NA	Transcribed locus	1.07405	1.75717e-07	3.7618e-05
1373298_at	NA	NA	1.07188	6.0993e-08	1.8382e-05
1391356_at	RGD1304762	similar to hypothetical protein FLJ10006	1.06916	9.08681e-05	0.00288122
1378578_at	RGD1562161	similar to chromosome X open reading frame 23	1.06824	1.24536e-05	0.000723944
1376395_at	NA	Transcribed locus	1.06737	4.07775e-06	0.000328217
1373186_at	RGD1311593	similar to RIKEN cDNA 5033405K12	1.0673	4.01268e-07	6.59056e-05
1388469_at	NA	Insulin-like growth factor I mRNA, 3' end of mRNA	1.06722	2.07609e-08	1.0923e-05
1373052_at	Pdcl3	phosducin-like 3	1.06424	3.78877e-07	6.32318e-05
1393494_at	NA	Transcribed locus	1.06088	4.0357e-08	1.54662e-05
1377743_at	Spred1	Sprouty protein with EVH-1 domain 1, related sequence	1.05963	2.23109e-06	0.000209871
1382005_at	NA	Transcribed locus, weakly similar to NP_598738.1 transferrin	1.0566	2.75982e-07	4.98084e-05
1374542_at	NA	Transcribed locus	1.05605	4.51909e-05	0.00178249
1387459_at	Pkib	protein kinase inhibitor beta, cAMP dependent, catalytic	1.05576	2.37331e-06	0.000218309
1371091_at	LOC207125	unknown protein	1.05498	4.19654e-06	0.000332319
1382309_at	NA	Transcribed locus, moderately similar to NP_081983.2 delangin isoform A	1.05263	9.29946e-07	0.000116872
1393822_at	NA	Transcribed locus	1.05195	4.23268e-06	0.000334328
1384268_at	NA	Transcribed locus	1.05143	0.000390276	0.00776599
1389412_at	NA	NA	1.04652	7.35344e-06	0.000485671
1389525_at	Rnf149	ring finger protein 149	1.04561	1.46927e-05	0.000812998
1372056_at	Cmtm6	CKLF-like MARVEL transmembrane domain containing 6	1.04458	5.44322e-07	7.93279e-05
1368478_at	Drd1a	dopamine receptor D1A	1.04439	5.78089e-06	0.000417326
1371580_at	Spfh1	SPFH domain family, member 1	1.03965	3.29398e-08	1.38178e-05
1389194_at	RGD1565536	Similar to hypothetical protein	1.03877	6.18056e-06	0.000433086
1376275_at	NA	Transcribed locus	1.03745	3.31147e-09	3.0443e-06
1390205_at	Zswim6	zinc finger, SWIM domain containing 6	1.03546	2.1545e-07	4.34286e-05
1389211_at	LOC363153	Similar to Arpp21 protein	1.03443	1.79595e-08	9.61206e-06
1375901_at	Ddx21a	DEAD (Asp-Glu-Ala-Asp) box polypeptide 21a	1.03302	1.55861e-06	0.000166263
1398620_at	NA	Transcribed locus	1.03269	7.16127e-06	0.000477039
1372347_at	NA	Transcribed locus	1.02828	4.35842e-07	6.93815e-05
1368072_at	Btg3	B-cell translocation gene 3	1.02779	2.70031e-07	4.90193e-05
1371951_at	NA	NA	1.02705	3.17835e-06	0.000268835
1393091_at	RGD1311241	similar to RIKEN cDNA D130064H19	1.02406	4.51934e-06	0.000348112
1395355_at	NA	Transcribed locus	1.02395	6.09117e-07	8.51721e-05
1392531_at	NA	Transcribed locus	1.02306	1.47416e-07	3.38969e-05
1379422_at	LOC300284 /// LOC367759	similar to RIKEN cDNA 4833435D08 /// similar to glycosyltransferase 28 domain containing 1	1.02136	5.66012e-05	0.00206222
1389489_at	RGD1559738	RGD1559738	1.01969	4.66015e-08	1.62622e-05
1388816_at	Dlgh1	Discs, large homolog 1 (Drosophila)	1.01951	2.50604e-05	0.00118046
1378487_at	Ep300	E1A binding protein p300	1.01806	4.50156e-06	0.000347865
1394093_at	Smarca5	SWI/SNF related, matrix associated, actin dependent regulator of chromatin, subfamily a, member 5	1.01544	3.8519e-05	0.00157953
1396206_at	RGD1562846	similar to Docking protein 5 (Downstream of tyrosine kinase 5) (Protein dok-5)	1.01329	3.10417e-07	5.38322e-05
1388813_at	Arf2	ADP-ribosylation factor 2	1.01231	1.88012e-06	0.000188876
1377903_at	LOC313934	Similar to Intersectin 2 (SH3 domain-containing protein 1B) (SH3P18) (SH3P18-like WASP associated protein)	1.01138	8.50278e-08	2.29516e-05
1390000_at	Jmjd3	jumonji domain containing 3	1.01106	3.01296e-07	5.25439e-05
1369309_a_at	Tac1	tachykinin 1	1.01017	1.33697e-05	0.000767006
1398866_at	Magi3	membrane associated guanylate kinase, WW and PDZ domain containing 3	1.00963	3.8208e-05	0.00157222
1391944_at	RGD1311294	similar to Hypothetical protein C6orf60	1.00472	3.14697e-07	5.42712e-05
1370899_at	NA	NA	1.00411	1.69938e-05	0.000883621
1393772_at	NA	Transcribed locus	1.00252	0.000146775	0.00398617
1369908_at	Crhbp	corticotropin releasing hormone binding protein	1.00198	2.12807e-06	0.000203888
1379312_at	Pprc1	peroxisome proliferative activated receptor, gamma, coactivator-related 1	0.999482	6.40228e-06	0.000441438
1369731_at	Cnksr2	connector enhancer of kinase suppressor of Ras 2	0.998597	3.87071e-05	0.0015834
1392806_at	Whsc1l1	Wolf-Hirschhorn syndrome candidate 1-like 1	0.995145	9.60075e-07	0.000118736
1392908_at	LOC595134	hypothetical protein LOC595134	0.994636	1.04641e-05	0.000629512
1387024_at	Dusp6	dual specificity phosphatase 6	0.994476	8.55679e-07	0.000110675
1375970_at	NA	Transcribed locus	0.993992	1.16876e-05	0.000692377
1387690_at	Casp3	caspase 3, apoptosis related cysteine protease	0.993031	2.03138e-05	0.00100732
1385754_s_at	Lrrc4	leucine rich repeat containing 4 protein precursor	0.989884	2.62638e-07	4.79576e-05
1372355_at	NA	Transcribed locus	0.988067	4.41117e-08	1.61096e-05
1387408_at	Siah2	seven in absentia 2	0.987676	2.00568e-06	0.000194563
1385344_at	Aebp2	AE binding protein 2	0.987512	7.16072e-06	0.000477039
1395557_at	NA	Transcribed locus	0.986195	5.20878e-06	0.000388094
1381535_at	NA	NA	0.985881	1.41084e-07	3.2683e-05
1377880_at	NA	Transcribed locus	0.984473	1.3148e-05	0.000757456
1368747_at	Nup98	nucleoporin 98	0.983895	2.42284e-08	1.14268e-05
1385569_at	NA	Transcribed locus, moderately similar to XP_580018.1	0.98325	9.6544e-06	0.000592277
1373152_at	Prss23	protease, serine, 23	0.978941	2.1656e-08	1.09933e-05
1384393_at	NA	Transcribed locus	0.976585	1.67324e-05	0.000877137
1368489_at	Fosl1	fos-like antigen 1	0.976024	6.00964e-07	8.44123e-05
1384437_at	Smarca1	SWI/SNF related, matrix associated, actin dependent regulator of chromatin, subfamily a, member 1	0.975823	0.000105414	0.00321345
1383971_at	NA	Transcribed locus	0.973347	8.28621e-06	0.000535876
1382427_at	Cggbp1	CGG triplet repeat binding protein 1	0.970822	5.08864e-08	1.63708e-05
1386129_at	Ing1l	inhibitor of growth family, member 1-like	0.970555	4.88067e-05	0.00188635
1370990_at	Cytor4	similar to cytokine receptor related protein 4	0.969243	1.96268e-07	4.03557e-05
1393679_at	NA	Transcribed locus	0.968024	1.0324e-07	2.64257e-05
1393136_at	LOC313618	macoilin	0.967231	3.35068e-06	0.000281113
1368275_at	Sc4mol	sterol-C4-methyl oxidase-like	0.96693	1.23596e-07	2.97417e-05
1376089_at	NA	NA	0.965844	6.41874e-08	1.89762e-05
1398354_at	Ctnnal1	catenin (cadherin associated protein), alpha-like 1	0.963437	4.9573e-06	0.000375328
1383475_at	Ppm1a	Protein phosphatase 1A, magnesium dependent, alpha isoform	0.961776	0.000117406	0.00345124
1382478_at	Btbd3	BTB (POZ) domain containing 3	0.960468	3.54171e-05	0.00149537
1391325_at	RGD1309748	Similar to CG4768-PA	0.959502	1.05013e-06	0.000124897
1384743_at	NA	Transcribed locus	0.95581	0.000134097	0.00375014
1395226_at	RGD1311920	similar to RIKEN cDNA 9130023F12 gene	0.955542	2.90194e-06	0.000250227
1372616_at	NA	Transcribed locus	0.952287	2.79125e-06	0.000246154
1371785_at	Tnfrsf12a	tumor necrosis factor receptor superfamily, member 12a	0.952142	5.10972e-07	7.62576e-05
1390952_at	NA	Transcribed locus	0.952089	1.00571e-07	2.62348e-05
1394986_at	NA	Similar to KIAA1838-like protein	0.950637	7.47865e-08	2.07279e-05
1394714_at	Atp2b1	ATPase, Ca++ transporting, plasma membrane 1	0.948186	1.59996e-06	0.000168359
1372520_at	Mcl1	myeloid cell leukemia sequence 1	0.947491	3.48353e-07	5.94152e-05
1377004_at	NA	Transcribed locus	0.94599	6.95878e-06	0.000469892
1382931_at	NA	Transcribed locus	0.944845	0.000169748	0.00439844
1367944_at	Chst10	carbohydrate sulfotransferase 10	0.943774	7.4011e-08	2.07279e-05
1378282_at	Csnk2a2	casein kinase II, alpha 2, polypeptide	0.943683	1.00604e-06	0.00012199
1380766_a_at	NA	Transcribed locus	0.943661	6.66119e-07	9.14941e-05
1382351_at	Gem	GTP binding protein (overexpressed in skeletal muscle)	0.942349	1.38085e-06	0.000153636
1394953_at	Spred1	sprouty protein with EVH-1 domain 1, related sequence	0.942261	2.35138e-06	0.000218024
1367853_at	LOC497723	hypothetical gene supported by NM_031798	0.939423	8.22203e-08	2.23884e-05
1379917_at	NA	Transcribed locus	0.936978	0.000136567	0.00379186
1392569_at	NA	Transcribed locus	0.936576	1.97651e-07	4.03557e-05
1399071_at	NA	NA	0.936151	1.97861e-06	0.000193423
1373634_at	NA	Transcribed locus	0.935309	4.59227e-05	0.0017968
1375130_at	Zfp216	zinc finger protein 216	0.933275	5.40158e-05	0.0020147
1384147_at	Eif1a	eukaryotic translation initiation factor 1A	0.932547	0.000639513	0.0107481
1393492_at	RGD1562328	Similar to RIKEN cDNA 0610009F02	0.931256	2.70015e-05	0.00124175
1378823_at	NA	Transcribed locus	0.931068	2.00761e-05	0.00100032
1384246_at	Smarca5	SWI/SNF related, matrix associated, actin dependent regulator of chromatin, subfamily a, member 5	0.931052	4.13658e-06	0.000330097
1373080_at	Papola	poly (A) polymerase alpha	0.928606	5.22593e-06	0.000388094
1379260_at	NA	Transcribed locus	0.926788	1.75087e-06	0.000178785
1374676_at	NA	Transcribed locus	0.926062	0.000595018	0.0101935
1379327_at	Smarca5	SWI/SNF related, matrix associated, actin dependent regulator of chromatin, subfamily a, member 5	0.9256	2.67336e-05	0.00123492
1368118_at	Bcl10	B-cell CLL/lymphoma 10	0.923941	1.66464e-06	0.000173716
1389014_at	Pbef1	pre-B-cell colony enhancing factor 1	0.922855	6.80387e-07	9.27007e-05
1373566_at	NA	NA	0.922766	1.9195e-05	0.000965724
1382174_at	NA	Similar to NP_006210.1 phosphoinositide-3-kinase, catalytic, beta polypeptide	0.921027	3.18246e-05	0.00137951
1371150_at	Ccnd1	cyclin D1	0.920226	2.33826e-07	4.42986e-05
1397784_at	NA	Transcribed locus	0.918343	8.00544e-06	0.000519885
1382629_at	LOC499247	similar to male sterility domain containing 2	0.91821	5.92722e-06	0.000421036
1379001_at	Nup98	Nucleoporin 98	0.918115	2.07449e-05	0.00102152
1386982_at	Mgat2	mannoside acetylglucosaminyltransferase 2	0.917373	0.000103579	0.00317404
1390489_at	NA	Transcribed locus	0.916905	6.47792e-06	0.000443902
1383116_at	LOC300284 /// LOC367759	Similar to glycosyltransferase 28 domain containing 1	0.91471	5.20727e-05	0.00196887
1385581_at	NA	Transcribed locus	0.912542	2.86376e-06	0.000249011
1393927_at	Wnt2	wingless-related MMTV integration site 2	0.912278	2.42862e-07	4.54152e-05
1398756_at	Npm1	nucleophosmin 1	0.907702	0.000137612	0.00381406
1377595_at	NA	NA	0.906949	0.000127734	0.00362443
1374235_at	Dscr1l1	Down syndrome critical region gene 1-like 1	0.906158	2.77077e-08	1.21141e-05
1367602_at	Cited2	Cbp/p300-interacting transactivator, with Glu/Asp-rich carboxy-terminal domain, 2	0.905997	4.54533e-08	1.62555e-05
1374700_at	NA	Transcribed locus	0.90482	1.0616e-07	2.6576e-05
1397030_at	NA	NA	0.903601	3.62525e-06	0.000300896
1391026_at	NA	Transcribed locus, moderately similar to XP_531199.1	0.903568	3.64091e-08	1.43599e-05
1383912_at	NA	CDNA clone MGC:109201 IMAGE:7306744	0.903093	1.64281e-05	0.000870242
1383075_at	Ccnd1	cyclin D1	0.903062	5.60988e-06	0.000408783
1379314_at	NA	NA	0.900324	5.58364e-05	0.00204975
1396225_at	Cpeb2	cytoplasmic polyadenylation element binding protein 2	0.900066	1.18393e-05	0.000700032
1391703_at	Orc4l	origin recognition complex, subunit 4-like (S. cerevisiae)	0.899742	3.87153e-05	0.0015834
1389444_at	RGD1305755	Similar to RIKEN cDNA 5033406L14	0.899589	0.000657186	0.0109444
1377249_at	NA	NA	0.89956	2.29027e-07	4.42986e-05
1389066_at	Dscr1l1	Down syndrome critical region gene 1-like 1	0.899522	5.16829e-08	1.63708e-05
1368055_a_at	Lmna	lamin A	0.892978	2.61053e-06	0.000232863
1390688_at	Ddx50	DEAD (Asp-Glu-Ala-Asp) box polypeptide 50	0.892066	7.75761e-05	0.00258298
1379108_at	NA	NA	0.891779	2.70159e-06	0.000240294
1383632_at	NA	Transcribed locus	0.890983	2.13191e-05	0.00104219
1388937_at	Rnf19	ring finger protein (C3HC4 type) 19	0.890509	5.19859e-07	7.6845e-05
1386967_at	Rhoq	ras homolog gene family, member Q	0.890327	2.79406e-05	0.00127362
1369737_at	Crem	cAMP responsive element modulator	0.887203	8.93308e-05	0.00284703
1379310_at	NA	Transcribed locus	0.885727	2.62508e-07	4.79576e-05
1393800_at	RGD1565777	RGD1565777	0.885706	9.83846e-06	0.000601192
1383573_at	Sdccag33	Serologically defined colon cancer antigen 33	0.885627	1.01468e-05	0.000615188
1373087_at	March7	Membrane-associated ring finger (C3HC4) 7	0.881366	0.000475003	0.00877681
1378524_at	Rnf19	ring finger protein (C3HC4 type) 19	0.881075	3.70929e-06	0.000306233
1372312_at	Ltv1	LTV1 homolog (S. cerevisiae)	0.880826	4.53126e-06	0.000348166
1390788_a_at	Wdr36	WD repeat domain 36	0.876077	0.000442598	0.00844184
1387663_at	Gmfb	glia maturation factor, beta	0.875966	0.00512575	0.0401164
1376252_at	Sfrs3	splicing factor, arginine/serine-rich 3 (SRp20)	0.875412	1.95258e-06	0.000192419
1389397_at	NA	Transcribed locus	0.871961	5.84799e-07	8.35804e-05
1389189_at	Actn1	actinin, alpha 1	0.870308	2.16943e-06	0.000205722
1389500_at	NA	NA	0.868778	9.96689e-05	0.00308467
1372533_at	NA	Alpha-mannosidase-like protein mRNA, 3' UTR	0.867017	0.000150866	0.00405471
1371996_at	Aebp2	AE binding protein 2	0.866893	3.04067e-05	0.00133317
1388132_at	Sfpq	splicing factor proline/glutamine rich (polypyrimidine tract binding protein associated)	0.865897	7.03671e-07	9.4698e-05
1389384_at	Hrpap20	hormone-regulated proliferation associated protein 20	0.865506	1.5642e-05	0.000845873
1378020_at	NA	Transcribed locus	0.865467	1.1275e-06	0.000131086
1369496_at	Ptpn12	protein tyrosine phosphatase, non-receptor type 12	0.864978	7.41878e-08	2.07279e-05
1395455_at	NA	Transcribed locus	0.864189	0.000111444	0.00334842
1393722_at	Fem1c	fem-1 homolog c (C.elegans)	0.863247	0.00015149	0.00406092
1392985_at	NA	Transcribed locus	0.862406	0.000145539	0.00396563
1373178_at	NA	Transcribed locus, moderately similar to XP_580018.1	0.861657	1.62308e-05	0.000867191
1390652_at	NA	Transcribed locus	0.861584	1.53097e-06	0.000163878
1385407_at	Tiparp	TCDD-inducible poly(ADP-ribose) polymerase	0.859478	0.00011332	0.00338009
1376588_at	NA	Transcribed locus	0.858697	1.79054e-05	0.000921757
1377287_at	NA	Transcribed locus	0.858556	1.45222e-05	0.00080605
1393389_at	Nr4a3	Nuclear receptor subfamily 4, group A, member 3	0.857536	5.0599e-08	1.63708e-05
1394940_at	RGD1311381	similar to hypothetical protein FLJ20037	0.855992	1.69489e-05	0.000882766
1376864_at	RGD1560358	similar to cell division cycle and apoptosis regulator 1	0.854249	0.00065641	0.0109432
1385933_at	NA	Transcribed locus	0.853533	0.000901625	0.0133659
1389383_at	NA	Transcribed locus	0.853473	6.38209e-05	0.00226156
1382551_at	LOC313934	similar to Intersectin 2 (SH3 domain-containing protein 1B) (SH3P18) (SH3P18-like WASP associated protein)	0.853334	0.000202649	0.00499418
1376662_at	NA	Transcribed locus	0.853181	6.02689e-05	0.00216787
1372624_at	NA	CDNA clone IMAGE:7375734	0.851798	4.8858e-07	7.54553e-05
1376576_at	Dusp11	dual specificity phosphatase 11 (RNA/RNP complex 1-interacting)	0.851737	1.04032e-06	0.000124686
1390500_at	RGD1311920	similar to RIKEN cDNA 9130023F12 gene	0.851524	1.09446e-06	0.000129491
1383939_at	NA	Transcribed locus	0.851331	5.04792e-06	0.000381259
1382934_at	Panx1	Pannexin 1	0.850304	2.15249e-05	0.00105059
1372929_at	Kcnma1	potassium large conductance calcium-activated channel, subfamily M, alpha member 1	0.848399	0.00110065	0.0152472
1373283_at	Slc25a3	Solute carrier family 25 (mitochondrial carrier; adenine nucleotide translocator), member 3	0.847594	8.68277e-07	0.000111838
1380611_at	Fkbp5	FK506 binding protein 5	0.846821	1.19098e-07	2.93416e-05
1376071_at	NA	Transcribed locus	0.846613	5.50908e-05	0.00204128
1378637_at	Nfx1	nuclear transcription factor, X-box binding 1	0.844673	5.86964e-07	8.35804e-05
1379832_at	Polr2d	polymerase (RNA) II (DNA directed) polypeptide D	0.844617	0.00013148	0.00369692
1383337_at	RGD1562686	Similar to genetic suppressor element 1	0.843528	7.88735e-05	0.00260744
1391086_at	Katna1	katanin p60 (ATPase-containing) subunit A1	0.842509	7.65324e-05	0.00255729
1391246_at	NA	NA	0.837454	3.794e-05	0.00156614
1380389_at	Ptger3	Prostaglandin E receptor 3 (subtype EP3)	0.836454	8.80092e-06	0.000554155
1380200_at	NA	Transcribed locus	0.835885	0.00343723	0.0308659
1394894_at	Wdr37	WD repeat domain 37	0.834202	8.33255e-06	0.000537752
1383034_at	Rybp	RING1 and YY1 binding protein	0.834195	1.13661e-05	0.00067721
1382778_at	Dusp6	Dual specificity phosphatase 6	0.834156	1.72203e-07	3.71217e-05
1391475_at	Hnrpll	heterogeneous nuclear ribonucleoprotein L-like	0.833438	6.56399e-06	0.000447823
1372690_at	NA	Transcribed locus, strongly similar to NP_808376.1 reticulon 4 receptor-like 1	0.833118	3.74701e-06	0.000308527
1397750_at	NA	Transcribed locus	0.832689	0.000121933	0.00352096
1384439_at	NA	NA	0.832199	4.59589e-05	0.0017968
1371987_at	Pols	polymerase (DNA directed) sigma	0.832111	2.86527e-07	5.11171e-05
1387841_at	Exoc5	exocyst complex component 5	0.831039	7.23423e-06	0.000479839
1372760_at	NA	CDNA clone IMAGE:7321089	0.829973	6.85298e-05	0.00236367
1372905_at	NA	NA	0.829488	3.35411e-07	5.7524e-05
1375672_at	NA	NA	0.82894	3.6545e-08	1.43599e-05
1393265_at	NA	Transcribed locus	0.82891	0.000113352	0.00338009
1382613_at	Cep152	Centrosomal protein 152	0.828477	0.000201501	0.00497613
1374446_at	Tiparp	TCDD-inducible poly(ADP-ribose) polymerase	0.826191	3.57449e-07	6.06334e-05
1398568_at	Snap91	Synaptosomal-associated protein, 91kDa homolog	0.825931	0.00179411	0.0205508
1381969_at	NA	NA	0.82582	3.68519e-05	0.00153551
1378420_at	NA	Transcribed locus	0.824168	4.33147e-07	6.93079e-05
1378887_at	NA	Transcribed locus	0.824101	4.88572e-05	0.00188635
1389146_at	LOC498796	hypothetical protein LOC498796	0.823946	3.01203e-07	5.25439e-05
1378304_at	NA	Transcribed locus	0.823315	3.0343e-05	0.00133226
1390615_at	NA	Transcribed locus	0.822499	4.44311e-05	0.00175922
1377857_at	NA	Transcribed locus	0.822059	0.000152897	0.0040951
1390647_at	Phtf2	Putative homeodomain transcription factor 2	0.821397	1.35333e-05	0.000773667
1369871_at	Areg	amphiregulin	0.821048	4.25187e-07	6.8743e-05
1396252_at	NA	NA	0.819507	3.98591e-06	0.000323902
1389510_at	Lyar	Ly1 antibody reactive clone	0.818681	2.27004e-07	4.42986e-05
1368488_at	Nfil3	nuclear factor, interleukin 3 regulated	0.817872	1.0971e-06	0.000129491
1381981_at	NA	Transcribed locus	0.817642	1.57548e-05	0.000847073
1382207_at	LOC288979	similar to complement component 1, q subcomponent-like 2	0.817273	3.46022e-05	0.00146939
1383098_at	Fyttd1	forty-two-three domain containing 1	0.816868	3.24576e-05	0.00139591
1372079_at	NA	Transcribed locus	0.816724	5.34926e-05	0.00200996
1383841_at	NA	Transcribed locus, strongly similar to XP_282969.4	0.816603	1.57724e-05	0.000847073
1395343_at	RGD1564625	similar to transmembrane protein TM9SF3	0.816386	0.000554115	0.00976765
1398708_at	RGD1559718	RGD1559718	0.816044	3.01189e-05	0.00132805
1379318_at	LOC498662	Similar to RIKEN cDNA 2610019F03	0.81596	5.7755e-06	0.000417326
1383247_a_at	NA	Transcribed locus, strongly similar to XP_848415.1 PREDICTED: similar to spinster-like	0.815428	4.67119e-07	7.32339e-05
1393868_at	NA	NA	0.812697	0.00011174	0.00334842
1397362_at	LOC257650	Hippyragranin	0.811704	0.00140076	0.0175624
1371579_at	NA	Clone UI-R-FJ0-cpu-m-15-0-UI unknown mRNA	0.810888	2.84738e-05	0.00129022
1383305_at	NA	NA	0.809641	9.96587e-05	0.00308467
1370108_a_at	Lin7a	lin-7 homolog a (C. elegans)	0.808471	3.78528e-06	0.000310853
1393372_at	NA	NA	0.808122	1.26175e-06	0.000142531
1383240_at	NA	Transcribed locus	0.807951	9.25446e-05	0.00292245
1380373_at	Gmps	guanine monphosphate synthetase	0.807546	3.96995e-05	0.00161919
1368318_at	Homer1	homer homolog 1 (Drosophila)	0.807393	3.90455e-07	6.48156e-05
1392964_at	NA	Transcribed locus	0.806393	3.07071e-06	0.00026044
1370035_at	Kras	v-Ki-ras2 Kirsten rat sarcoma viral oncogene homolog	0.805173	7.17896e-08	2.06342e-05
1373260_at	NA	NA	0.804799	1.51624e-05	0.000833049
1379232_at	Tbc1d12	TBC1D12: TBC1 domain family, member 12	0.803104	0.000730991	0.0116916
1383976_at	Fkbp14	FK506 binding protein 14	0.80236	0.00505427	0.0398109
1384525_at	Dock11	dedicator of cytokinesis 11	0.802347	7.7944e-05	0.00258774
1377640_at	NA	Transcribed locus	0.802022	9.48696e-05	0.00298373
1377823_at	NA	Transcribed locus	0.801131	8.32774e-05	0.00270691
1393331_at	NA	Transcribed locus	0.800917	0.0003705	0.00749743
1391205_at	NA	NA	0.800732	5.60162e-05	0.00205054
1381697_at	NA	Transcribed locus	0.800163	5.57059e-06	0.000407099
1389569_at	Bxdc2	brix domain containing 2	0.79932	0.00030554	0.00666051
1377970_at	LOC294762	similar to poly (ADP-ribose) polymerase family, member 8	0.798123	2.16799e-05	0.00105484
1373081_at	Baiap2	Brain-specific angiogenesis inhibitor 1-associated protein 2	0.797815	8.78649e-05	0.00282058
1369765_at	Ascl1	achaete-scute complex homolog-like 1	0.797557	3.12972e-05	0.00136285
1392189_at	NA	Transcribed locus	0.79715	0.00145882	0.0180705
1394077_at	Rnd3	Rho family GTPase 3	0.796425	5.54666e-05	0.00204914
1377659_at	Mlf1	myeloid leukemia factor 1	0.796355	6.25725e-06	0.000437472
1392165_at	Ing1l	inhibitor of growth family, member 1-like	0.795636	1.14594e-05	0.00068016
1382839_at	NA	Transcribed locus	0.795515	8.86624e-06	0.000556012
1368838_at	Tpm4	tropomyosin 4	0.795487	2.16963e-06	0.000205722
1376666_at	Socs6	suppressor of cytokine signaling 6	0.795439	2.38186e-06	0.000218309
1387826_at	RGD1566085	similar to pyridoxal (pyridoxine, vitamin B6) kinase	0.795179	1.49207e-05	0.000821644
1378021_at	NA	Transcribed locus	0.794474	0.00033095	0.00697443
1389547_at	Pphln1	periphilin 1	0.794084	4.79062e-07	7.43553e-05
1392454_at	RGD1308723	similar to hypothetical protein FLJ20729	0.793388	0.00120218	0.0160576
1395155_at	Exoc5	exocyst complex component 5	0.79175	2.24946e-05	0.00108936
1374864_at	Spry2	sprouty homolog 2 (Drosophila)	0.791612	4.00366e-06	0.000324495
1371653_at	NA	NA	0.790053	3.28054e-08	1.38178e-05
1379982_at	Nrip1	nuclear receptor interacting protein 1	0.788527	1.0927e-05	0.000654821
1386063_at	NA	Transcribed locus	0.788235	5.10558e-05	0.00194942
1379271_at	RGD1564914	similar to Suppressor of cytokine signaling 5	0.788163	2.02999e-05	0.00100732
1390949_at	NA	Transcribed locus	0.788058	5.48949e-06	0.000402848
1393431_at	NA	NA	0.786002	1.3787e-05	0.000778242
1369285_at	Pggt1b	protein geranylgeranyltransferase type I, beta subunit	0.785919	0.000407232	0.00800347
1394916_at	NA	Transcribed locus	0.785789	4.2112e-05	0.00168459
1376649_at	NA	NA	0.784752	4.50492e-06	0.000347865
1389231_at	RGD1564957	similar to RIKEN cDNA 3110007P09	0.783141	9.16874e-07	0.000115726
1372975_at	RGD1559993	RGD1559993	0.782639	3.5701e-05	0.00149963
1380846_at	NA	Transcribed locus	0.781202	6.48745e-05	0.00228585
1369590_a_at	Ddit3	DNA-damage inducible transcript 3	0.781034	1.86679e-07	3.91546e-05
1377577_at	Gmps	guanine monphosphate synthetase	0.779489	5.36865e-07	7.86102e-05
1390514_at	MGC94223	similar to hypothetical protein from BCRA2 region	0.779255	2.43943e-06	0.000222067
1393351_at	NA	Transcribed locus	0.779242	2.30457e-06	0.000215478
1383905_at	Zfp216	Zinc finger protein 216	0.778516	7.04698e-07	9.4698e-05
1374035_at	NA	Transcribed locus	0.775866	1.4193e-05	0.000790442
1393955_at	Wdr44	WD repeat domain 44	0.775709	0.000577867	0.0100218
1390385_at	NA	Transcribed locus	0.775638	5.11527e-05	0.00195046
1383191_at	Ppp1r1a	protein phosphatase 1, regulatory (inhibitor) subunit 1A	0.774906	4.91449e-05	0.00189275
1389199_at	RGD1309079	Similar to Ab2-095	0.774287	4.0813e-06	0.000328217
1385849_at	NA	Transcribed locus	0.7741	9.87092e-06	0.00060199
1397693_at	Eif2s3x	eukaryotic translation initiation factor 2, subunit 3, structural gene X-linked	0.772295	0.0025452	0.0257691
1371595_at	NA	Transcribed locus, weakly similar to XP_580018.1	0.771528	0.00496912	0.0394102
1383306_at	NA	Activity and neurotransmitter-induced early gene 2 (ania-2) mRNA, 3'UTR	0.770488	6.96316e-06	0.000469892
1373612_at	NA	Transcribed locus	0.769842	3.23033e-05	0.00139272
1369951_at	Ctrb	Chymotrypsinogen B	0.769745	1.38892e-05	0.000782482
1383447_at	Etv5	ets variant gene 5	0.769643	3.60062e-05	0.00150634
1382512_at	NA	Transcribed locus	0.769589	0.000438212	0.00841768
1384139_at	NA	NA	0.768894	3.19652e-05	0.00138006
1375184_at	NA	Transcribed locus	0.76859	2.51987e-06	0.000226075
1377869_at	LOC310395	similar to carbon catabolite repression 4 protein homolog	0.767926	9.41513e-07	0.000117375
1388342_at	NA	Transcribed locus	0.767375	5.60017e-05	0.00205054
1376149_at	NA	Transcribed locus	0.766536	1.56802e-06	0.000166693
1398455_at	Zdhhc13	zinc finger, DHHC domain containing 13	0.766146	6.34256e-06	0.00044046
1383660_at	NA	Transcribed locus	0.765735	2.88913e-07	5.12483e-05
1398319_at	NA	Nclone10 mRNA	0.765688	1.31521e-05	0.000757456
1375279_at	Sertad2	SERTA domain containing 2	0.765174	4.33279e-05	0.00172655
1368878_at	Idi1	isopentenyl-diphosphate delta isomerase	0.765162	5.42281e-06	0.000399887
1383941_at	NA	NA	0.764202	3.94399e-06	0.000322183
1395840_at	Eif1a	eukaryotic translation initiation factor 1A	0.763284	0.00108404	0.0151455
1368944_at	Dlgh1	discs, large homolog 1 (Drosophila)	0.761372	0.000423486	0.00820401
1389883_at	RGD1563224	Similar to 4930438D12Rik protein	0.760986	3.96781e-07	6.55153e-05
1389797_at	NA	Transcribed locus	0.760176	0.000159313	0.00422684
1377474_at	NA	Transcribed locus	0.759747	0.000626478	0.0105806
1379912_at	NA	Transcribed locus	0.759269	2.89247e-05	0.00129752
1378359_at	RGD1563950	similar to NF-kappa-B-repressing factor (Transcription factor NRF)	0.759256	2.69925e-05	0.00124175
1373920_at	RGD1307844	Similar to 106 kDa O-GlcNAc transferase-interacting protein	0.759125	8.56643e-06	0.00054574
1395533_at	Dnd1	dead end homolog 1 (zebrafish)	0.758173	0.000132584	0.00372458
1383703_at	Fusip1	FUS interacting protein (serine-arginine rich) 1	0.755849	0.00109469	0.0151998
1375538_at	NA	Transcribed locus	0.755171	1.18693e-06	0.000136046
1372642_at	NA	Transcribed locus	0.755006	4.01885e-05	0.00162863
1368860_at	Phlda1	pleckstrin homology-like domain, family A, member 1	0.754407	1.73478e-05	0.000897517
1383210_at	NA	Transcribed locus	0.754102	8.72874e-06	0.000551024
1368247_at	Hspa1a /// Hspa1b	heat shock 70kD protein 1A /// heat shock 70kD protein 1B	0.752044	1.67686e-06	0.000174091
1384035_at	NA	Transcribed locus	0.751341	9.12341e-07	0.000115726
1368044_at	Scg2	secretogranin 2	0.751259	7.35027e-07	9.81674e-05
1376261_at	Bag5	BCL2-associated athanogene 5	0.750754	0.000114981	0.00340966
1374557_at	LOC362065	CG6210-like	0.750547	0.00019013	0.00476352
1369105_a_at	Pkib	protein kinase inhibitor beta, cAMP dependent, catalytic	0.750023	7.61085e-05	0.00254861
1368596_at	Snf1lk	SNF1-like kinase	0.747851	8.78283e-05	0.00282058
1394434_at	NA	NA	0.747762	5.39138e-06	0.000399425
1371039_at	Cacnb4	calcium channel, voltage-dependent, beta 4 subunit	0.74685	1.52024e-05	0.000833769
1383224_at	Pard6b	par-6 (partitioning defective 6) homolog beta	0.746582	4.74847e-07	7.40713e-05
1397953_at	NA	NA	0.742328	0.000286125	0.00634875
1368983_at	Hbegf	heparin-binding EGF-like growth factor	0.742007	0.0001658	0.0043506
1378127_at	Cul2	cullin 2	0.740846	1.76137e-05	0.000909758
1383651_a_at	Wdr45l	Wdr45 like	0.740478	6.30352e-05	0.00223883
1389467_at	MGC108778	similar to RIKEN cDNA 1810057C19	0.740174	2.60206e-05	0.00120737
1368946_at	Arf2	ADP-ribosylation factor 2	0.739189	1.26268e-06	0.000142531
1395595_at	Mki67ip	Spermatogenesis-related protein (Srp)	0.738781	0.000127185	0.00361876
1378665_at	Pcdh9	Protocadherin 9	0.738291	0.00130468	0.0168399
1375061_at	Ppil4	Peptidylprolyl isomerase (cyclophilin)-like 4	0.737552	2.45059e-05	0.00116171
1376339_at	NA	NA	0.7375	4.28749e-05	0.0017107
1377263_at	Crsp9	cofactor required for Sp1 transcriptional activation, subunit 9	0.737009	0.00225777	0.0237578
1371936_at	Eif4a1	eukaryotic translation initiation factor 4A1	0.736831	4.56801e-07	7.2347e-05
1382718_at	Nfx1	Nuclear transcription factor, X-box binding 1	0.736631	9.19984e-05	0.00291113
1392698_a_at	NA	Transcribed locus	0.736313	0.00293829	0.0280237
1389208_at	RGD1561477	similar to AI448196 protein	0.735283	0.000311234	0.00673264
1378867_at	NA	NA	0.734536	2.45499e-05	0.00116171
1373959_at	Ppp2r1b	protein phosphatase 2 (formerly 2A), regulatory subunit A (PR 65), beta isoform	0.733663	0.000121777	0.00352096
1388674_at	Cdkn1a	cyclin-dependent kinase inhibitor 1A	0.733617	0.00265204	0.0263102
1388704_at	Cugbp1	CUG triplet repeat, RNA binding protein 1	0.733167	0.000490589	0.00897399
1388185_at	Rb1	retinoblastoma 1	0.733109	0.000109947	0.00331357
1384471_at	Ap1gbp1	AP1 gamma subunit binding protein 1	0.732309	4.42465e-06	0.000347717
1391636_at	NA	Transcribed locus	0.731331	0.00126154	0.0165374
1398373_at	B3galt3	UDP-Gal:betaGlcNAc beta 1,3-galactosyltransferase, polypeptide 3	0.729354	4.3569e-05	0.00173393
1371943_at	Lyk4 /// Stk40	Ser/Thr-like protein kinase lyk4 /// serine/threonine kinase 40	0.729035	1.45387e-06	0.000157251
1373163_at	Usp28	Ubiquitin specific protease 28	0.728873	1.40441e-06	0.000154411
1377974_at	Itgb8	Integrin beta 8	0.728533	5.90481e-05	0.00213384
1384281_at	NA	Transcribed locus	0.727189	7.52406e-05	0.00252769
1378654_at	NA	Transcribed locus	0.727186	4.14014e-05	0.00166259
1383932_at	NA	Transcribed locus	0.726316	0.00138167	0.0174703
1388868_at	Zfp216	zinc finger protein 216	0.725941	5.22068e-06	0.000388094
1389219_at	LOC498312	Similar to serine/threonine kinase	0.72523	0.000819403	0.0125165
1374067_at	RGD1308127	similar to 2700078E11Rik protein	0.725178	4.43579e-06	0.000347717
1372928_at	RGD1564965	RGD1564965	0.725038	0.000415153	0.00809496
1384222_at	NA	NA	0.724423	1.76509e-05	0.000910164
1397734_at	Sp3	Sp3 transcription factor	0.723969	2.28236e-05	0.00109843
1397915_at	NA	Transcribed locus	0.722724	0.000589837	0.0101481
1374046_at	Hs3st2	heparan sulfate (glucosamine) 3-O-sulfotransferase 2	0.722458	6.32392e-06	0.00044015
1374647_at	Rsbn1	rosbin, round spermatid basic protein 1	0.722181	0.00165292	0.0195815
1367960_at	Arl4a	ADP-ribosylation factor-like 4A	0.722097	1.11513e-06	0.000130572
1392867_at	NA	Transcribed locus	0.721821	1.9877e-06	0.000193423
1384399_at	RGD1566356	RGD1566356	0.721608	1.83812e-07	3.88156e-05
1375007_at	NA	Transcribed locus	0.721517	0.000172464	0.00444285
1391445_at	NA	Transcribed locus	0.721366	3.47049e-08	1.41751e-05
1398432_at	RGD1559931	similar to Ankyrin repeat domain protein 28	0.719569	1.56379e-05	0.000845873
1392089_at	Hcfc2	host cell factor C2	0.719395	0.000566077	0.0098998
1387003_at	Luzp1	leucine zipper protein 1	0.719093	5.85672e-06	0.000419454
1374859_at	NA	NA	0.718919	0.00149368	0.0183196
1394012_at	Zswim6	zinc finger, SWIM domain containing 6	0.718871	2.3931e-06	0.00021849
1382616_at	Gls	glutaminase	0.71833	1.37031e-05	0.000778242
1383001_at	RGD1560812	RGD1560812	0.717992	8.19869e-05	0.00268181
1383169_at	NA	Transcribed locus, moderately similar to XP_580018.1	0.717696	6.36005e-06	0.000440689
1389446_at	Snrpa1	small nuclear ribonucleoprotein polypeptide A'	0.71491	0.000274914	0.00617501
1391443_at	RGD1559923	similar to chromosome 14 open reading frame 35	0.71443	0.000117092	0.00344854
1385672_at	Camk2d	Calcium/calmodulin-dependent protein kinase II, delta	0.714244	2.60132e-05	0.00120737
1399141_at	Clk4	CDC like kinase 4	0.714149	0.000133984	0.00375014
1394568_at	RGD1563365	similar to DNA segment, Chr 10, Wayne State University 102, expressed	0.713663	3.60621e-06	0.000300118
1369526_at	Acadsb	acyl-Coenzyme A dehydrogenase, short/branched chain	0.713569	0.00354139	0.0314929
1368645_at	Ptpn1	protein tyrosine phosphatase, non-receptor type 1	0.711217	5.35849e-05	0.00200996
1373730_at	RGD1310651	Similar to hypothetical protein MGC20460	0.71081	1.36777e-05	0.000778242
1378624_at	NA	Transcribed locus	0.710489	0.000128608	0.00363914
1381237_at	NA	Transcribed locus, moderately similar to XP_580018.1	0.709976	6.18579e-05	0.00221221
1388154_at	E2f5	E2F transcription factor 5	0.709253	0.000227284	0.00538576
1390767_at	Ssr1	signal sequence receptor, alpha	0.708461	0.00200867	0.0219554
1386394_at	LOC314140	Ribose-phosphate pyrophosphokinase I -like	0.707292	6.62946e-05	0.00231487
1382275_at	MGC125015	similar to PAK/PLC-interacting protein 1	0.707068	8.52068e-06	0.000544237
1389402_at	NA	Transcribed locus	0.70679	2.35464e-07	4.42986e-05
1382306_at	NA	Transcribed locus	0.706474	1.40695e-05	0.000788351
1370656_a_at	Homer1	homer homolog 1	0.706227	2.83799e-06	0.000248861
1379594_at	Ahi1	Abelson helper integration site 1	0.705236	3.39286e-05	0.00145071
1387122_at	Plagl1	pleiomorphic adenoma gene-like 1	0.705093	0.000183491	0.00466221
1383592_at	NA	NA	0.704912	0.000306415	0.00666304
1384131_at	Arl6ip2	ADP-ribosylation factor-like 6 interacting protein 2	0.703816	0.00515074	0.0402408
1392607_at	RGD1564762	Similar to erythrocyte membrane protein band 4.1 (elliptocytosis 1, RH-linked) isoform 1	0.703755	0.000343275	0.0071348
1369265_at	Senp2	SUMO/sentrin specific protease 2	0.70298	0.00018319	0.00466113
1374079_at	NA	Transcribed locus	0.702498	0.000195097	0.00484496
1375486_at	RGD1563938 /// RGD1565777	similar to nuclear RNA export factor 1 /// RGD1565777	0.701829	0.000319845	0.00683789
1391211_at	NA	NA	0.701549	0.00452495	0.0370518
1374153_at	Pdcl3	Phosducin-like 3	0.701114	7.94401e-06	0.000516977
1383557_at	NA	Transcribed locus	0.701072	0.000421709	0.00818169
1382579_at	Tnrc9	trinucleotide repeat containing 9	0.699534	0.000458589	0.00858195
1393987_s_at	Gprk6	G protein-coupled receptor kinase 6	0.698502	0.000778205	0.0121331
1386287_at	RGD1311593	similar to RIKEN cDNA 5033405K12	0.697452	1.98668e-07	4.03557e-05
1373434_at	NA	Transcribed locus	0.697274	2.91158e-06	0.000250363
1372840_at	RGD1560093	Similar to Zbed4 protein	0.697185	1.92984e-06	0.000192006
1373400_at	Prkar2a	Protein kinase, cAMP-dependent, regulatory, type 2, alpha	0.69654	1.58556e-07	3.51564e-05
1370163_at	Odc1	ornithine decarboxylase 1	0.696383	4.9752e-07	7.5706e-05
1367803_at	Nup54	nucleoporin 54	0.696279	4.16917e-05	0.00166993
1392943_at	Oact2	O-acyltransferase (membrane bound) domain containing 2	0.694996	1.95105e-06	0.000192419
1382220_at	NA	NA	0.694373	1.85126e-06	0.000187189
1368368_a_at	Lsr	lipolysis stimulated lipoprotein receptor	0.693657	3.02326e-05	0.00132929
1382978_at	NA	Transcribed locus	0.693133	0.00034199	0.0071201
1377393_at	RGD1561554	similar to MGC14161 protein	0.693102	3.43685e-05	0.00146146
1385054_at	NA	Transcribed locus	0.693071	0.00186202	0.0210415
1371781_at	Stat3	signal transducer and activator of transcription 3	0.692788	0.000344514	0.0071348
1385620_at	Hsph1	heat shock 105kDa/110kDa protein 1	0.692632	0.000118472	0.00345965
1393025_at	NA	Transcribed locus	0.692451	0.000319775	0.00683789
1384934_at	NA	Transcribed locus	0.69182	0.000888702	0.0132185
1373679_at	NA	Transcribed locus	0.691275	4.55109e-05	0.00178795
1373989_at	Rassf1	Ras association (RalGDS/AF-6) domain family 1	0.691049	5.47943e-07	7.94825e-05
1389204_at	RGD1564456	similar to chromosome 10 open reading frame 18	0.689964	0.000361853	0.00739476
1394361_a_at	Wnt2	wingless-related MMTV integration site 2	0.689822	4.4894e-06	0.000347865
1384192_at	Chst1	carbohydrate (keratan sulfate Gal-6) sulfotransferase 1	0.68952	1.42087e-05	0.000790442
1377172_at	RGD1560967	similar to Pins	0.689326	2.2695e-05	0.00109394
1395058_at	Wdr75	WD repeat domain 75	0.688873	0.00316506	0.0294161
1393687_at	NA	Transcribed locus	0.688608	0.00055345	0.00976702
1383810_at	NA	Transcribed locus	0.688542	1.6343e-05	0.000868697
1383929_at	NA	Transcribed locus	0.688129	0.00644405	0.0465428
1372674_at	Rybp	RING1 and YY1 binding protein	0.688008	9.08973e-06	0.000564327
1389623_at	Atf1	activating transcription factor 1	0.687296	0.000735612	0.0117282
1390661_at	Wdr20	WD repeat domain 20	0.687214	0.000998864	0.0143152
1383129_at	NA	NA	0.686152	0.000150432	0.00405212
1376628_at	Zfp189	zinc finger protein 189	0.6854	2.30493e-05	0.00110522
1368144_at	Rgs2	regulator of G-protein signaling 2	0.684886	0.000118002	0.00345957
1393043_at	Wdr50	WD repeat domain 50	0.684253	0.00126709	0.0165457
1389524_at	Ythdf3	YTH domain family 3	0.683594	9.52708e-05	0.00299332
1372787_at	Crlz1	charged amino acid rich leucine zipper 1	0.681693	1.41791e-05	0.000790442
1378543_at	Nfe2l3	Nuclear factor, erythroid derived 2, like 3	0.681259	0.00288514	0.0277363
1387847_at	Pik3cb	phosphatidylinositol 3-kinase, catalytic, beta polypeptide	0.680333	4.47704e-06	0.000347865
1379380_at	Spry1	sprouty homolog 1 (Drosophila)	0.680128	1.01956e-06	0.000123086
1384886_at	RGD1560157	similar to hypothetical protein LOC168850	0.679726	0.000113709	0.00338422
1397666_at	NA	Transcribed locus	0.678847	8.96536e-06	0.000559629
1379276_at	Kcmf1	Potassium channel modulatory factor 1	0.678191	1.04184e-05	0.000627975
1387074_at	Rgs2	regulator of G-protein signaling 2	0.678135	1.88051e-05	0.000949241
1386064_at	NA	Transcribed locus	0.678008	0.000116999	0.00344854
1376797_at	Csrp2bp	cysteine and glycine-rich protein 2 binding protein	0.677835	7.39097e-06	0.000487114
1384901_at	Zfp451	Zinc finger protein 451	0.677145	0.00072344	0.0116189
1373085_at	Cbr3	carbonyl reductase 3	0.676764	7.04415e-05	0.00240291
1372386_at	Senp2	SUMO/sentrin specific protease 2	0.676265	1.41301e-05	0.000790316
1395553_at	Zfp68	zinc finger protein 68	0.676243	0.00516831	0.0402854
1389937_at	RGD1566269	Similar to Neuropilin- and tolloid-like protein 1	0.676129	0.00133756	0.0171219
1394413_at	NA	NA	0.676031	0.000671964	0.0111012
1374333_at	RGD1306058	similar to RIKEN cDNA 1110007C09	0.675242	1.48145e-05	0.00081828
1382345_at	Pctk2	PCTAIRE-motif protein kinase 2	0.67511	0.000213874	0.00516659
1376173_at	NA	Transcribed locus	0.674448	0.000217448	0.00522043
1384551_at	Ranbp6	RAN binding protein 6	0.673764	0.00115902	0.0157385
1383091_at	Appbp2	amyloid beta precursor protein (cytoplasmic tail) binding protein 2	0.673339	0.00114146	0.0155819
1379186_at	Tomm70a	translocase of outer mitochondrial membrane 70 homolog A	0.673169	9.29896e-05	0.00293352
1384290_at	NA	NA	0.673054	0.000365737	0.00744306
1394318_at	NA	NA	0.672345	0.00210394	0.0226075
1383627_a_at	Gtf2f1	general transcription factor IIF, polypeptide 1	0.672204	0.00259313	0.0259916
1368029_at	Gnai3	guanine nucleotide binding protein, alpha inhibiting 3	0.672022	0.000199536	0.0049394
1383625_a_at	NA	NA	0.671822	0.000468213	0.00871204
1372375_at	Atg16l1	ATG16 autophagy related 16-like 1	0.671276	3.32357e-06	0.000279594
1373516_at	NA	Transcribed locus	0.670542	1.97299e-06	0.000193423
1389700_at	NA	Transcribed locus	0.670511	0.000178954	0.00457209
1375663_at	Ube2f	ubiquitin-conjugating enzyme E2F	0.67045	2.56788e-05	0.00119688
1373769_at	Pgm1	phosphoglucomutase 1	0.670416	0.000247209	0.00574392
1393021_at	NA	Transcribed locus	0.670323	0.00254427	0.0257681
1372564_at	NA	Transcribed locus	0.670296	5.20601e-06	0.000388094
1371643_at	Ccnd1	cyclin D1	0.670119	0.000101956	0.00313358
1380597_at	NA	Transcribed locus	0.669569	1.66766e-06	0.000173716
1379358_at	NA	Transcribed locus	0.668674	1.88062e-05	0.000949241
1376805_at	Rnf2	Ring finger protein 2	0.668542	0.000443005	0.00844184
1383819_at	NA	Transcribed locus	0.667327	0.00294583	0.0280535
1398849_at	H3f3b	H3 histone, family 3B	0.667234	5.34485e-05	0.00200996
1383396_at	Fndc3a	fibronectin type III domain containing 3a	0.667192	0.000501297	0.00911081
1391183_at	NA	Transcribed locus	0.667079	0.00279265	0.0271074
1371114_at	Kcnj4	potassium inwardly-rectifying channel, subfamily J, member 4	0.666866	2.07648e-05	0.00102152
1383382_at	NA	NA	0.666819	1.57301e-05	0.000847073
1371113_a_at	Tfrc	transferrin receptor	0.666294	0.000185012	0.00468445
1379242_at	NA	NA	0.665616	0.000350073	0.00722938
1386061_at	RGD1306694	similar to hypothetical protein	0.665421	0.000441506	0.00844184
1395894_at	Api5	apoptosis inhibitor 5	0.665303	0.00229608	0.0239822
1391486_at	NA	Transcribed locus	0.665065	0.00119331	0.0160189
1374276_at	NA	Transcribed locus	0.664951	2.48963e-05	0.00117452
1376572_a_at	Svil	supervillin	0.664912	2.88693e-06	0.000249627
1385212_at	LOC302898	Ac1158	0.664668	0.000459481	0.00858195
1383742_at	Snx7	sorting nexin 7	0.664604	0.000188844	0.00475433
1391013_at	Pcdh8	Protocadherin 8	0.664289	5.64566e-05	0.00205937
1374438_at	NA	NA	0.664182	0.00039583	0.00782633
1389744_at	RGD1561752	RGD1561752	0.66319	0.000209737	0.00511442
1385059_at	Zfp655	zinc finger protein 655	0.663134	0.00376366	0.0328221
1377389_at	NA	Transcribed locus	0.662727	0.00196721	0.02167
1397892_at	Eif1a	eukaryotic translation initiation factor 1A	0.662548	0.000100212	0.00309838
1393236_at	NA	Transcribed locus	0.662171	0.000119264	0.00347625
1370177_at	PVR	poliovirus receptor	0.662036	3.7772e-05	0.00156128
1389279_at	NA	Transcribed locus	0.662018	0.000111751	0.00334842
1388990_at	Mki67ip	Spermatogenesis-related protein (Srp)	0.661427	0.000249162	0.00576524
1395406_at	Sbno1	Sno, strawberry notch homolog 1 (Drosophila)	0.661221	0.00556893	0.0422315
1391550_at	NA	Transcribed locus	0.660936	5.54852e-05	0.00204914
1386097_at	Ankrd12	ankyrin repeat domain 12	0.660572	6.55815e-06	0.000447823
1384319_at	NA	NA	0.6588	9.77454e-05	0.00304442
1380517_at	Zmym3	zinc finger, MYM-type 3	0.658167	0.000171393	0.00442259
1368851_at	Ets1	v-ets erythroblastosis virus E26 oncogene homolog 1	0.657679	1.99773e-05	0.000998093
1375536_at	Numb	Numb gene homolog (Drosophila)	0.657678	0.000149375	0.0040356
1379703_at	RGD1311559	hypothetical LOC315055	0.657107	0.000101308	0.00312603
1393374_at	NA	Transcribed locus	0.657019	2.05567e-06	0.000197561
1392865_at	NA	NA	0.657016	1.35935e-06	0.000151788
1394397_at	LOC302898	Ac1158	0.655932	0.000153828	0.0041129
1373376_at	NA	Transcribed locus	0.655917	2.62789e-05	0.00121572
1382891_at	NA	Transcribed locus	0.655896	0.000356866	0.00733145
1377668_at	NA	NA	0.655602	0.000226525	0.00538572
1373481_at	R3hdm1	R3H domain containing 1	0.655453	3.96893e-05	0.00161919
1385014_at	NA	Transcribed locus	0.655179	0.000121911	0.00352096
1372016_at	Gadd45b	growth arrest and DNA-damage-inducible 45 beta	0.654794	3.70662e-05	0.0015357
1374472_at	MGC116266	similar to DNA segment, Chr 8, ERATO Doi 531, expressed	0.654156	0.000227037	0.00538572
1384008_at	RGD1305898	Similar to hypothetical protein FLJ40283	0.652608	9.23665e-06	0.000572304
1389685_at	Zfp655	zinc finger protein 655	0.652506	0.000231131	0.0054478
1372379_at	NA	Transcribed locus	0.65207	8.16545e-05	0.00267787
1399113_at	NA	NA	0.6518	7.09246e-05	0.00241673
1385660_at	RGD1309059	similar to KIAA2010 protein	0.651781	8.58991e-05	0.00277758
1383160_at	Chordc1	cysteine and histidine-rich domain (CHORD)-containing, zinc-binding protein 1	0.650507	0.00121541	0.0161852
1384945_at	Fyttd1	forty-two-three domain containing 1	0.649815	0.000456663	0.0085654
1374699_at	NA	Transcribed locus	0.649139	4.07555e-06	0.000328217
1375545_at	Rbm9	RNA binding motif protein 9	0.648184	0.00195995	0.0216274
1379094_at	NA	NA	0.648019	0.00400746	0.0342698
1389001_at	Kpna4	Karyopherin (importin) alpha 4	0.647914	8.21684e-05	0.00268492
1380323_at	RGD1561936	RGD1561936	0.646767	0.000390721	0.00776987
1372150_at	Usp10	ubiquitin specific protease 10	0.64663	4.36312e-06	0.000343756
1389710_at	NA	Transcribed locus	0.646177	0.000373459	0.00753766
1386552_at	NA	Transcribed locus	0.64599	2.98309e-05	0.00132098
1392919_at	NA	NA	0.64571	0.000157518	0.00418995
1382160_at	Csnk2a2	Casein kinase II, alpha 2, polypeptide	0.645502	8.59696e-06	0.00054574
1373054_at	Cdw92	CDW92 antigen	0.64531	6.13642e-06	0.000431943
1370409_at	Slc38a1	solute carrier family 38, member 1	0.643651	2.71665e-05	0.00124749
1396742_at	NA	NA	0.643365	0.00112812	0.0154541
1370439_a_at	Kcnc2	potassium voltage gated channel, Shaw-related subfamily, member 2	0.6427	0.00415696	0.0351513
1369499_at	Tyms	thymidylate synthase	0.642295	0.000192978	0.00481545
1393454_at	Pcdh17	Protocadherin 17	0.641437	0.000312538	0.00675208
1374743_at	RGD1564282	similar to channel-interacting PDZ domain protein isoform 1	0.641391	0.000341576	0.00711624
1383866_at	NA	Transcribed locus	0.640732	9.94693e-05	0.00308464
1389682_at	RGD1309120	similar to RIKEN cDNA 2510006C20	0.640523	0.00503101	0.039678
1373533_at	NA	NA	0.64049	1.38628e-06	0.000153689
1377146_at	Vip	vasoactive intestinal polypeptide	0.640462	0.00115389	0.0156964
1379630_at	NA	Transcribed locus	0.640008	2.77689e-05	0.00126952
1373653_at	Papd1	PAP associated domain containing 1	0.638545	0.000125633	0.00358117
1398762_at	Sdcbp	syndecan binding protein	0.637557	3.56543e-06	0.000297522
1367733_at	Ca2	carbonic anhydrase 2	0.637502	1.79427e-05	0.000922149
1377201_at	NA	Transcribed locus	0.637426	5.1004e-07	7.62576e-05
1398574_a_at	Cdc2l5	cell division cycle 2-like 5 (cholinesterase-related cell division controller)	0.637279	3.70781e-05	0.0015357
1373836_at	NA	Transcribed locus	0.636234	9.84588e-05	0.00306248
1374289_at	Rpo1-1	RNA polymerase 1-1	0.635941	0.000256708	0.00590635
1387737_at	Mat2a	methionine adenosyltransferase II, alpha	0.635277	0.000489939	0.00896739
1389562_at	Setbp1	SET binding protein 1	0.63493	0.00127677	0.0165969
1376896_at	RGD1309308	Similar to RIKEN cDNA 1810074P20	0.634882	0.00289623	0.0277998
1372473_at	Tjp1	tight junction protein 1	0.634838	6.59626e-05	0.00230587
1397558_at	NA	Transcribed locus	0.634737	5.12238e-05	0.00195046
1387179_at	Adcy8	adenylate cyclase 8	0.634508	0.000558523	0.00980638
1399154_at	Fbxl11	F-box and leucine-rich repeat protein 11	0.634459	0.00325531	0.029888
1367979_s_at	Cyp51	cytochrome P450, subfamily 51	0.632784	1.99991e-05	0.000998093
1398693_at	NA	Transcribed locus	0.632396	0.000212659	0.00515328
1376997_at	NA	Transcribed locus	0.630931	0.000556471	0.00978336
1374713_at	NA	Transcribed locus	0.630925	1.64804e-05	0.000871466
1395479_at	Bxdc2	brix domain containing 2	0.63058	0.00374408	0.0327142
1373235_at	NA	Transcribed locus, strongly similar to NP_080208.1 synapse associated protein 1	0.630373	0.00189522	0.0212123
1377955_at	NA	NA	0.630104	0.00052719	0.00944317
1384162_at	RGD1310591	Similar to cervical cancer receptor	0.629579	7.91431e-07	0.0001041
1388505_at	NA	Transcribed locus	0.62852	0.00023567	0.00554216
1381449_s_at	Tgfa	transforming growth factor alpha	0.628399	0.00146123	0.0180931
1384213_at	NA	NA	0.628174	0.00175311	0.0203131
1373546_at	Ua20	Putative UA20 protein	0.628131	0.00117215	0.0158405
1371688_at	Tram1	translocation associated membrane protein 1	0.628059	5.06384e-07	7.62576e-05
1389165_at	RGD1565589	similar to myocardial ischemic preconditioning upregulated protein 2	0.628028	2.21305e-07	4.42986e-05
1385214_at	Ddx3x	DEAD/H (Asp-Glu-Ala-Asp/His) box polypeptide 3, X-linked	0.627838	0.00182543	0.0207538
1385381_at	NA	Transcribed locus	0.627601	0.000577914	0.0100218
1382353_at	Grhl1	grainyhead-like 1 (Drosophila)	0.627174	0.00274497	0.0268291
1371522_at	NA	Transcribed locus	0.62711	4.11241e-05	0.00165574
1378400_at	NA	Transcribed locus	0.626117	0.000568514	0.00993683
1374261_at	NA	Transcribed locus	0.62604	2.17439e-06	0.000205722
1392818_at	Gas5	growth arrest specific 5	0.625537	0.000763639	0.0120066
1397467_at	NA	Transcribed locus	0.62548	0.00224986	0.0237228
1398644_at	NA	Transcribed locus	0.625428	0.00208317	0.022469
1384224_at	NA	NA	0.625364	0.000979134	0.0141008
1393157_at	NA	Transcribed locus	0.625143	9.69047e-06	0.000593317
1392449_at	Rad18	RAD18 homolog (S. cerevisiae)	0.625064	0.000776707	0.0121219
1387806_at	Rap1b	RAS related protein 1b	0.623721	4.8968e-06	0.000371654
1383910_at	NA	Transcribed locus, strongly similar to XP_218459.3	0.623415	0.000833504	0.0126769
1377190_at	RGD1306939	Similar to mKIAA0386 protein	0.623204	0.00106937	0.0149935
1388126_at	Minpp1	multiple inositol polyphosphate histidine phosphatase 1	0.622739	4.16082e-05	0.00166873
1375852_at	Hmgcr	3-hydroxy-3-methylglutaryl-Coenzyme A reductase	0.621187	5.65287e-06	0.000410952
1382924_at	Pank1	pantothenate kinase 1	0.620846	0.00012341	0.00354383
1385140_at	Trim9	tripartite motif protein 9	0.62064	9.09606e-05	0.00288122
1377405_at	Ralgps2	Ral GEF with PH domain and SH3 binding motif 2	0.620473	2.52624e-05	0.00118638
1399123_at	Ddx26	DEAD/H (Asp-Glu-Ala-Asp/His) box polypeptide 26	0.619647	0.000191472	0.00478557
1372523_at	Gclc	glutamate-cysteine ligase, catalytic subunit	0.619626	4.86983e-06	0.000371423
1372620_at	Anp32e	acidic (leucine-rich) nuclear phosphoprotein 32 family, member E	0.6195	0.000350918	0.00723801
1382330_at	NA	Transcribed locus	0.619187	0.00059903	0.0102339
1378679_at	Usp25	Ubiquitin specific protease 25	0.618999	0.00143835	0.0178811
1399081_at	RGD1564594	similar to pellino protein	0.618226	6.34832e-05	0.00225217
1383636_at	NA	Transcribed locus	0.617579	0.000444544	0.00845043
1383984_at	RGD1305156	Similar to RIKEN cDNA 1110014D18	0.617387	0.00435307	0.0362371
1395634_at	NA	Transcribed locus	0.61723	0.00198366	0.0217428
1385836_at	NA	NA	0.617084	0.00176926	0.0203714
1394026_at	NA	Transcribed locus	0.61708	0.00450563	0.0369764
1387926_at	Sc5d	sterol-C5-desaturase (fungal ERG3, delta-5-desaturase) homolog	0.616797	2.94784e-06	0.000252782
1377621_at	Map2k4	Mitogen activated protein kinase kinase 4	0.616751	5.58625e-05	0.00204975
1397960_at	LOC367902	similar to ALEX3 protein	0.616214	0.00172446	0.0201622
1388169_at	Jmjd1c	jumonji domain containing 1C	0.615869	0.000147066	0.00399058
1395794_at	Tpm1	tropomyosin 1, alpha	0.615492	1.29735e-05	0.000749949
1371249_at	Xbp1	X-box binding protein 1	0.615469	1.41596e-06	0.000154768
1380760_at	NA	Transcribed locus	0.615447	3.82394e-05	0.00157222
1379460_at	RGD1564957	similar to RIKEN cDNA 3110007P09	0.615175	0.000107746	0.00326626
1393666_at	NA	Transcribed locus	0.614538	0.00406537	0.0346278
1374578_at	NA	Transcribed locus	0.614055	1.53329e-05	0.000836492
1379606_at	Rab30	RAB30, member RAS oncogene family	0.613948	7.47732e-06	0.000490721
1393220_at	Armc8	Armadillo repeat containing 8	0.613546	0.000655199	0.0109289
1369642_at	Pafah1b2	platelet-activating factor acetylhydrolase, isoform 1b, alpha2 subunit	0.612815	0.000120094	0.00348784
1389443_at	NA	NA	0.612412	0.00169006	0.0199066
1377042_at	NA	NA	0.612352	3.1452e-05	0.0013655
1375563_at	RGD1305506	Similar to dendritic cell-derived ubiquitin-like protein	0.612294	0.000173584	0.00446531
1370575_a_at	Azin1	antizyme inhibitor 1	0.612283	0.000333381	0.00700865
1368677_at	Bdnf	brain derived neurotrophic factor	0.611684	2.06885e-05	0.00102152
1371632_at	RGD1564490	Similar to Coronin, actin binding protein 1C	0.611657	1.69223e-05	0.000882766
1378440_at	NA	Transcribed locus	0.611467	0.00127368	0.0165776
1391333_at	NA	NA	0.610936	2.0643e-05	0.00102152
1368391_at	Slc7a1	solute carrier family 7 (cationic amino acid transporter, y+ system), member 1	0.610753	5.7488e-06	0.000416949
1374208_at	Zc3h7a	zinc finger CCCH type containing 7 A	0.610378	0.000898834	0.013341
1374857_at	LOC499709	similar to nucleolar protein family A, member 1	0.61029	1.22228e-05	0.000711856
1376879_at	Rwdd4a	RWD domain containing 4A	0.609934	0.000761767	0.0119942
1377308_a_at	NA	NA	0.609778	0.00593086	0.0439861
1391222_at	RGD1305179	similar to Nedd4 binding protein 1	0.6097	9.334e-06	0.000576036
1383607_at	LOC302898	Ac1158	0.608943	0.00123717	0.0163631
1380186_at	RGD1306353	Similar to Zinc finger protein 198 (Fused in myeloproliferative disorders protein)	0.608908	6.74704e-05	0.00234275
1385132_at	Mybl1	myeloblastosis oncogene-like 1	0.60835	0.00118809	0.0159657
1377202_at	NA	Transcribed locus	0.607513	0.000315854	0.00678528
1370815_at	Nefh	neurofilament, heavy polypeptide	0.606955	1.03282e-05	0.000624967
1367938_at	Ugdh	UDP-glucose dehydrogenase	0.6066	0.00015058	0.00405212
1373050_at	NA	Transcribed locus	0.606549	2.87917e-05	0.00129618
1374846_at	Clp1	cardiac lineage protein 1	0.605932	0.00189255	0.0212089
1371647_at	RGD1564625	similar to transmembrane protein TM9SF3	0.605129	0.000563733	0.00988108
1379822_at	NA	NA	0.605045	0.000950163	0.0138474
1391497_at	Tbc1d12	TBC1D12: TBC1 domain family, member 12	0.603451	0.00155019	0.0187826
1383613_at	NA	Transcribed locus	0.603419	0.00052217	0.00938033
1372989_at	LOC499014	similar to zinc finger, DHHC domain containing 14	0.603383	1.99688e-05	0.000998093
1378387_at	Tinf2	TERF1 (TRF1)-interacting nuclear factor 2	0.602841	9.75991e-05	0.00304442
1382104_at	NA	NA	0.602764	6.98583e-05	0.00239144
1374143_at	Epha2	Eph receptor A2	0.602345	7.55776e-06	0.000494427
1370909_at	Nup62	nucleoporin 62	0.602274	3.58835e-05	0.00150527
1379850_at	Psmc6	proteasome (prosome, macropain) 26S subunit, ATPase, 6	0.602144	0.00204485	0.02221
1388851_at	Hspa9a	heat shock 70kDa protein 9A	0.602098	0.00013953	0.00385005
1384484_at	NA	Transcribed locus	0.601642	9.46625e-05	0.00298024
1383400_at	NA	CDNA clone IMAGE:7324288	0.600881	0.00031525	0.00678221
1376262_at	Uxs1	UDP-glucuronate decarboxylase 1	0.600804	1.28162e-05	0.000743625
1394470_at	RGD1305961	similar to hypothetical protein DKFZp566A1524	0.59992	0.00481119	0.0385416
1374063_at	Sfrs3	splicing factor, arginine/serine-rich 3 (SRp20)	0.599893	1.03681e-05	0.00062616
1372650_at	LOC309362	similar to Dynamin binding protein (Scaffold protein Tuba)	0.59926	2.88933e-05	0.00129752
1378171_at	Nrp2	Neuropilin 2	0.599197	1.4454e-06	0.000157251
1392490_at	NA	Transcribed locus	0.59889	0.000197287	0.00489151
1372550_at	NA	NA	0.598733	7.69536e-05	0.0025686
1390684_at	NA	Transcribed locus	0.598551	0.000782069	0.0121628
1373232_at	RGD1566091 /// LOC317070 /// LOC363405 /// LOC367653 /// LOC501271	similar to nidogen 2 /// similar to nidogen 2 protein	0.598149	7.3031e-05	0.00246416
1389111_at	NA	Transcribed locus	0.598102	0.000944887	0.0137964
1379694_at	Epc2	Enhancer of polycomb homolog 2 (Drosophila)	0.597311	0.00017126	0.00442259
1373577_at	Nrp1	Neuropilin 1	0.597188	5.97244e-05	0.00215077
1368400_at	Timm8a	translocase of inner mitochondrial membrane 8 homolog a (yeast)	0.596754	0.00283545	0.0273886
1370130_at	Rhoa	ras homolog gene family, member A	0.596634	2.80061e-05	0.00127473
1385677_s_at	NA	Transcribed locus	0.596306	0.000375472	0.00756354
1399167_a_at	NA	Similar to Growth factor receptor bound protein 2-associated protein 1	0.595122	0.000217424	0.00522043
1374884_at	Ppm1d	protein phosphatase 1D magnesium-dependent, delta isoform	0.595048	0.000383382	0.00767803
1381829_at	NA	NA	0.594849	2.3359e-05	0.00111727
1382599_at	NA	Transcribed locus	0.594696	0.00024447	0.00571371
1372582_at	NA	Transcribed locus	0.594525	0.000645019	0.0108114
1374395_at	NA	Transcribed locus	0.594412	8.38703e-06	0.000540146
1386855_at	NA	Transcribed locus, weakly similar to XP_234997.2	0.593584	0.00479055	0.0384358
1372007_at	RGD1562975	similar to AOF2 protein	0.593516	4.16541e-06	0.000330698
1370965_at	Tcf8	transcription factor 8	0.593337	2.11264e-05	0.00103705
1390407_at	Cldnd1	claudin domain containing 1	0.589269	3.80351e-06	0.000311527
1371239_s_at	Tpm3	tropomyosin 3, gamma	0.588772	0.000903006	0.0133703
1392986_at	Strn	striatin, calmodulin binding protein	0.588423	0.00485117	0.0387719
1394795_at	NA	Transcribed locus	0.587871	0.00422258	0.0355127
1385073_at	RGD1564561	similar to SERTA domain containing 4	0.587509	6.14729e-05	0.00220097
1385788_at	Ephb3	Eph receptor B3	0.587006	0.0040661	0.0346278
1380499_at	Brwd1	Bromodomain and WD repeat domain containing 1	0.587002	0.000769042	0.0120447
1368129_at	Sfmbt1	Scm-like with four mbt domains 1	0.586147	0.000926098	0.0135988
1392511_at	Taf2	TAF2 RNA polymerase II, TATA box binding protein (TBP)-associated factor	0.586141	0.000315694	0.00678528
1370314_at	Slc20a1	solute carrier family 20 (phosphate transporter), member 1	0.585948	2.32977e-06	0.000217179
1391613_at	NA	Transcribed locus, moderately similar to XP_580018.1	0.585741	0.000393669	0.00779851
1386783_at	RGD1560819	Similar to chondroitin sulfate synthase 3	0.584863	0.00267386	0.0264225
1379369_at	Prickle1	Prickle-like 1 (Drosophila)	0.584569	0.000118091	0.00345957
1378863_at	NA	Transcribed locus	0.584194	0.000367239	0.00746007
1389526_at	RGD1305976	similar to RIKEN cDNA C920006C10	0.583873	0.000617771	0.0104906
1373508_at	LOC499625	similar to Selenoprotein T precursor	0.583242	0.00216007	0.0230059
1378191_at	NA	NA	0.582659	6.64329e-05	0.00231709
1380435_at	Shoc2	soc-2 (suppressor of clear) homolog (C. elegans)	0.58226	2.35415e-05	0.00112329
1398596_at	NA	Transcribed locus	0.58188	0.00099861	0.0143152
1383377_at	NA	Transcribed locus, moderately similar to NP_062289.1 DNA binding protein with his-thr domain	0.581212	0.00397197	0.0340696
1388774_at	NA	NA	0.580471	0.00047218	0.008747
1374059_at	NA	Transcribed locus	0.580403	0.000646532	0.0108265
1378776_at	Pou6f1	POU domain, class 6, transcription factor 1	0.580326	0.000244089	0.00570987
1393343_at	Cul3	cullin 3	0.579756	0.000215102	0.00518922
1389269_at	RGD1308470	similar to RIKEN cDNA 4933433P14 gene	0.579439	0.00115031	0.0156661
1390889_at	NA	Transcribed locus	0.57938	8.43883e-06	0.000541236
1374797_at	Eaf1	ELL associated factor 1	0.578926	6.94625e-06	0.000469892
1378503_at	NA	NA	0.578456	0.000384928	0.00769906
1373273_at	Prpf38a	PRP38 pre-mRNA processing factor 38 (yeast) domain containing A	0.578071	0.00233127	0.024268
1384052_at	NA	Transcribed locus	0.577972	0.000101653	0.00313048
1375973_at	Arih1	ariadne ubiquitin-conjugating enzyme E2 binding protein homolog 1 (Drosophila)	0.57769	0.000237332	0.00557704
1376106_at	MGC94782	similar to hypothetical protein MGC33926	0.577594	9.61519e-06	0.000591039
1372999_at	Dcun1d5	DCN1, defective in cullin neddylation 1, domain containing 5 (S. cerevisiae)	0.577545	0.00188046	0.0211172
1376127_at	NA	Transcribed locus	0.577053	0.000212978	0.005157
1379377_at	Gdap2	ganglioside-induced differentiation-associated-protein 2	0.576511	0.000240712	0.00563938
1395816_at	NA	NA	0.576431	5.5714e-05	0.00204914
1376916_at	NA	Transcribed locus	0.576206	6.21635e-05	0.00221802
1374065_at	Met	Met proto-oncogene	0.576113	0.000194665	0.00484198
1377911_at	NA	Transcribed locus	0.576047	8.91457e-05	0.00284405
1369269_at	Galnt1	UDP-N-acetyl-alpha-D-galactosamine:polypeptide N-acetylgalactosaminyltransferase 1	0.57601	0.00178777	0.0204934
1374448_at	Reck	reversion-inducing-cysteine-rich protein with kazal motifs	0.575923	0.0014629	0.0180994
1376043_at	MGC94192	similar to PHD zinc finger containing protein JUNE1	0.575792	0.000113172	0.00338009
1386900_at	RAMP4	ribosome associated membrane protein 4	0.575316	4.01033e-05	0.0016273
1370545_at	Kcna1	potassium voltage-gated channel, shaker-related subfamily, member 1	0.575204	0.000432769	0.0083286
1388199_at	Tacstd1	tumor-associated calcium signal transducer 1	0.57473	0.00130527	0.0168399
1393550_at	Crem	CAMP responsive element modulator	0.574159	0.000377774	0.00758529
1379967_at	Zfp367	zinc finger protein 367	0.573375	0.00120778	0.0161025
1393320_at	RGD1310992	Similar to hypothetical protein FLJ12787	0.572949	0.00152474	0.0185364
1392840_at	NA	Transcribed locus	0.572864	0.00426266	0.0357819
1394524_at	NA	NA	0.572619	0.00161372	0.0193186
1375537_at	Strn3	striatin, calmodulin binding protein 3	0.572559	1.53213e-05	0.000836492
1384220_at	Tbcc	tubulin-specific chaperone c	0.572264	3.59981e-05	0.00150634
1375047_at	Spata5	spermatogenesis associated 5	0.572143	0.000204185	0.00501052
1383514_s_at	Narg1	NMDA receptor-regulated gene 1	0.57182	0.000545065	0.009663
1391426_a_at	LOC288165	similar to PEST-containing nuclear protein	0.570909	0.000672748	0.0111082
1399075_at	Map3k7	Mitogen activated protein kinase kinase kinase 7	0.570474	0.00277812	0.0270255
1370025_at	Pip5k2c	phosphatidylinositol-4-phosphate 5-kinase, type II, gamma	0.570382	7.5321e-05	0.00252769
1382316_at	LOC363849	similar to histone cell cycle regulation defective homolog A isoform 1	0.570003	0.00176694	0.0203591
1397587_at	G6pc3	Glucose 6 phosphatase, catalytic, 3	0.569535	0.000101634	0.00313048
1373406_at	Tor1b	torsin family 1, member B	0.569529	0.000657907	0.0109505
1368083_at	Ccnh	cyclin H	0.568419	1.37564e-05	0.000778242
1391535_at	NA	Transcribed locus	0.568279	0.000111555	0.00334842
1382567_at	NA	Transcribed locus	0.56827	0.000590816	0.0101501
1372830_at	RGD1563508	similar to PI-3-kinase-related kinase SMG-1 isoform 2	0.567715	5.20084e-05	0.00196887
1377273_at	NA	Transcribed locus	0.567239	4.51146e-05	0.00178174
1389258_at	Rnf138	ring finger protein 138	0.56713	0.000341408	0.00711624
1380570_at	NA	NA	0.567121	0.00435871	0.0362548
1375918_at	LOC497967	similar to RIKEN cDNA 2410003C20	0.566682	0.000115332	0.00340966
1387055_at	Appbp1	amyloid beta precursor protein binding protein 1	0.566493	0.000696404	0.0113598
1382381_at	NA	Transcribed locus	0.566231	4.81064e-06	0.000367813
1373922_at	NA	Transcribed locus	0.566224	0.000276156	0.00617611
1392599_at	Syap1	synapse associated protein 1	0.566074	0.00466056	0.0376985
1386621_at	NA	Transcribed locus	0.565574	0.000106514	0.00323522
1384018_at	NA	Transcribed locus	0.565494	1.21666e-05	0.00071169
1376317_at	Orc6l	origin recognition complex, subunit 6-like (S. cerevisiae)	0.565393	0.000341223	0.00711624
1383253_at	NA	Transcribed locus	0.565289	0.000288699	0.0063876
1380416_at	NA	Transcribed locus	0.565253	0.00327402	0.0300332
1374231_at	Klf16	Kruppel-like factor 16	0.564999	0.00103697	0.0146807
1370460_at	Usp15	ubiquitin specific peptidase 15	0.564827	0.000115709	0.00341755
1394136_at	Papd1	PAP associated domain containing 1	0.564314	3.10693e-05	0.00135839
1383185_at	NA	Transcribed locus, strongly similar to XP_580113.1	0.56402	0.000700922	0.0113976
1384861_at	Efna3	ephrin A3	0.563671	0.000253185	0.00584776
1388089_a_at	Rnf4	ring finger protein 4	0.563033	0.000239101	0.00561434
1392148_at	RGD1306921	Similar to mKIAA1107 protein	0.562308	1.66613e-05	0.000875128
1374144_at	NA	Transcribed locus	0.562108	0.00057924	0.0100283
1385110_at	RGD1311122	Similar to RIKEN cDNA 1110003E01	0.561967	0.000151212	0.00405698
1377634_at	Bnip2	BCL2/adenovirus E1B 19kDa-interacting protein 1, NIP2	0.561764	4.93683e-05	0.00189665
1370539_at	Rab8b	RAB8B, member RAS oncogene family	0.56172	0.000706577	0.0114534
1391148_at	NA	Transcribed locus	0.561389	0.000318015	0.00682699
1390023_at	NA	NA	0.561247	5.16954e-05	0.00196417
1374539_at	LOC360932	Similar to type IV putative aminophospholipid transporting ATPase	0.56069	0.000227109	0.00538572
1397227_at	Tmem35	transmembrane protein 35	0.560665	0.000729743	0.0116916
1381002_at	NA	NA	0.560337	0.000133851	0.00375014
1396171_at	Ppil4	peptidylprolyl isomerase (cyclophilin)-like 4	0.560279	0.000453439	0.00852038
1382482_at	NA	Transcribed locus	0.560083	0.00027333	0.00614801
1399028_at	NA	CDNA clone IMAGE:7367808	0.55981	0.00194816	0.0215213
1387436_at	2008-09-07	septin 7	0.55972	0.000959415	0.0139169
1379564_at	NA	Transcribed locus	0.559231	0.000334154	0.00700865
1398768_at	Rbbp7	retinoblastoma binding protein 7	0.559053	1.82585e-05	0.000930675
1367771_at	Tsc22d3	TSC22 domain family 3	0.558875	0.000135831	0.00378281
1381289_at	RGD1311565 /// LOC498602	similar to 2410004L22Rik protein	0.558707	0.000199717	0.00493994
1389187_at	RGD1359634	Similar to RIKEN cDNA 1700088E04	0.558443	0.000123691	0.00354535
1381857_at	NA	Transcribed locus	0.558219	0.00693275	0.0489869
1374030_at	NA	NA	0.558162	0.000173981	0.00447079
1370283_at	Hspa5	heat shock 70kDa protein 5 (glucose-regulated protein)	0.557884	6.48479e-05	0.00228585
1380365_at	NA	Transcribed locus	0.557224	0.00270813	0.0266622
1388424_at	Eif3s1	eukaryotic translation initiation factor 3, subunit 1 alpha	0.557095	0.000207235	0.00506934
1373450_at	NA	NA	0.556646	0.000823004	0.012548
1367712_at	Timp1	tissue inhibitor of metalloproteinase 1	0.556363	1.20829e-05	0.000710375
1393008_at	Arpp19	CAMP-regulated phosphoprotein 19	0.556307	0.0022213	0.0234856
1376867_at	RGD1307414	similar to RIKEN cDNA 1110067D22	0.556138	0.000564601	0.00989071
1377935_at	Cldnd1	Claudin domain containing 1	0.555907	0.00219897	0.0233289
1384878_at	Nmt2	N-myristoyltransferase 2	0.555817	0.00165374	0.0195815
1373866_at	RGD1359509	similar to hypothetical protein FLJ13448	0.555714	6.42774e-06	0.000441438
1377461_at	RGD1561952	RGD1561952	0.555686	6.06937e-06	0.000429347
1384465_at	Pspc1	paraspeckle protein 1	0.555657	6.08572e-06	0.000429347
1380033_at	NA	Transcribed locus	0.555471	0.000244805	0.00571371
1395640_at	Cdc23	CDC23 (cell division cycle 23, yeast, homolog)	0.555385	0.00647642	0.046666
1392223_at	Epn2	epsin 2	0.554964	0.000768955	0.0120447
1369313_at	Fhl2	four and a half LIM domains 2	0.553815	0.00125004	0.0164771
1394654_at	NA	NA	0.553784	0.00203474	0.02217
1375673_at	NA	Transcribed locus	0.553508	1.58664e-05	0.000850649
1373517_at	NA	NA	0.552667	0.000983486	0.014134
1375939_at	NA	Transcribed locus, strongly similar to XP_852159.1	0.552192	0.000930231	0.0136402
1372292_at	NA	Transcribed locus	0.551874	0.000105308	0.00321345
1398572_at	Rnmt	RNA (guanine-7-) methyltransferase	0.551696	0.0014646	0.0181132
1398353_at	Sar1a	SAR1 gene homolog A (S. cerevisiae)	0.551687	0.000797676	0.0123314
1387753_s_at	Magi3	membrane associated guanylate kinase, WW and PDZ domain containing 3	0.55168	3.95586e-06	0.000322304
1389616_at	NA	Transcribed locus	0.551598	0.000187147	0.00472311
1369669_at	Nln	neurolysin (metallopeptidase M3 family)	0.551373	0.00085351	0.0128677
1390814_at	Peli1	pellino homolog 1 (Drosophila)	0.551251	2.35571e-05	0.00112329
1372144_at	Dnajb5	DnaJ (Hsp40) homolog, subfamily B, member 5	0.550303	0.000137018	0.00380101
1376636_at	Tgfbr1	transforming growth factor, beta receptor 1	0.549659	0.000837213	0.0127084
1370191_at	Azin1	antizyme inhibitor 1	0.549532	2.97773e-05	0.0013205
1392772_at	NA	Transcribed locus, moderately similar to NP_997554.1 zinc finger protein 318 isoform 1	0.549496	0.000386435	0.00771535
1394042_at	NA	NA	0.549358	0.000181927	0.0046366
1394979_at	NA	Transcribed locus	0.548925	2.85128e-05	0.00129022
1371667_at	NA	Transcribed locus	0.548496	0.000407901	0.00800383
1368427_at	Akap11	A kinase (PRKA) anchor protein 11	0.54823	4.10211e-05	0.0016554
1374694_at	NA	Transcribed locus	0.547931	8.77976e-05	0.00282058
1379341_at	NA	CDNA clone IMAGE:7322363	0.547592	0.000343608	0.0071348
1376832_at	RGD1308907	similar to FLJ20689	0.547411	0.00102549	0.0145623
1383860_at	NA	NA	0.547353	7.94462e-05	0.00262143
1383799_at	NA	NA	0.54678	2.87521e-06	0.000249308
1371699_at	NA	Transcribed locus, strongly similar to NP_064456.1 fibrinogen, beta polypeptide	0.546716	0.000275641	0.00617611
1376793_at	RGD1308377	similar to RIKEN cDNA 5730414C17	0.546582	0.000865455	0.0129848
1372808_at	RGD1564040	similar to methylenetetrahydrofolate dehydrogenase (NAD) (EC 1.5.1.15)/methenyltetrahydrofolate cyclohydrolase (EC 3.5.4.9) precursor	0.546525	3.19216e-05	0.00138006
1381229_at	Prdm2	PR domain containing 2, with ZNF domain	0.545929	2.99244e-06	0.000255534
1379774_at	NA	Transcribed locus	0.545926	0.00073308	0.0117034
1388923_at	RGD1311565	similar to 2410004L22Rik protein	0.545705	5.20393e-05	0.00196887
1375595_at	NA	NA	0.545524	0.000138793	0.0038331
1388711_at	Il13ra1	interleukin 13 receptor, alpha 1	0.545376	0.00222995	0.0235529
1390609_at	NA	Transcribed locus	0.544561	0.00225322	0.0237261
1374629_at	Med8	mediator of RNA polymerase II transcription, subunit 8 homolog (yeast)	0.543597	0.000275337	0.00617611
1374545_at	Rkhd2	ring finger and KH domain containing 2	0.543482	0.0011064	0.0152905
1369414_at	Stxbp3	syntaxin binding protein 3	0.542787	0.000442551	0.00844184
1368426_at	Crot	carnitine O-octanoyltransferase	0.542704	0.0015343	0.018641
1390867_at	NA	NA	0.542415	0.00013101	0.00368706
1376575_at	NA	Transcribed locus	0.541564	0.000177366	0.00454272
1376470_at	Fnbp4	formin binding protein 4	0.540955	0.000750947	0.0118751
1384742_at	Atrx	Alpha thalassemia/mental retardation syndrome X-linked homolog (human)	0.54086	0.000513538	0.00926177
1370000_at	Nucb2	nucleobindin 2	0.540762	0.000410377	0.00803056
1395379_at	RGD1559763	similar to U2af1-rs2	0.540589	0.000534664	0.00952211
1382135_at	RGD1307882	similar to CG9346-PA	0.540325	0.000276587	0.00618128
1368361_a_at	Ptpn2	protein tyrosine phosphatase, non-receptor type 2	0.540271	0.000813423	0.012457
1398384_at	Exosc9	exosome component 9	0.540156	0.000388317	0.00773693
1398396_at	NA	Transcribed locus, moderately similar to NP_037116.1 myosin IXb	0.54013	0.00187452	0.0210981
1375521_at	Tceal8	transcription elongation factor A (SII)-like 8	0.539938	0.0002095	0.00511267
1379574_at	NA	NA	0.539907	0.000611956	0.0104147
1367980_at	Rabep1	rabaptin, RAB GTPase binding effector protein 1	0.539814	0.000117744	0.00345791
1394837_at	NA	NA	0.539784	0.00252406	0.025598
1391334_at	NA	Transcribed locus	0.539731	0.000144913	0.00395288
1390298_at	NA	Transcribed locus	0.539127	0.00116218	0.0157607
1392788_at	Spred1	Sprouty protein with EVH-1 domain 1, related sequence	0.538785	8.95559e-06	0.000559629
1376079_at	Dnajc1	DnaJ (Hsp40) homolog, subfamily C, member 1	0.538759	7.46964e-05	0.00251216
1367538_at	NA	NA	0.53871	0.00213142	0.0227601
1377299_at	Nasp	nuclear autoantigenic sperm protein (histone-binding)	0.53859	6.78757e-05	0.00235156
1371322_at	Lamc1	Laminin, gamma 1	0.538335	1.98656e-05	0.000997847
1367730_at	Vdp	vesicle docking protein	0.538	8.62576e-05	0.00278627
1374702_at	NA	Transcribed locus	0.537922	0.000289487	0.00640046
1371524_at	Gtl3	gene trap locus 3	0.537826	0.000123258	0.00354275
1379313_at	NA	NA	0.537777	8.64752e-05	0.0027904
1387848_at	Hmgcr	3-hydroxy-3-methylglutaryl-Coenzyme A reductase	0.537742	4.55599e-05	0.00178795
1372127_at	Ubap2	ubiquitin-associated protein 2	0.537722	0.000738508	0.0117471
1372506_at	Psme3	proteaseome (prosome, macropain) 28 subunit, 3	0.537524	3.19324e-06	0.000269361
1373513_at	NA	Transcribed locus	0.537523	2.93568e-05	0.00130745
1390373_at	NA	Transcribed locus	0.537352	0.0031188	0.0291784
1380997_at	NA	Transcribed locus	0.537335	0.0022173	0.0234832
1382508_at	Gspt1	G1 to S phase transition 1	0.536573	0.00014044	0.00386142
1382898_at	NA	Transcribed locus	0.535994	3.5565e-05	0.00149681
1379488_at	Trp53rk	TP53 regulating kinase	0.535941	0.00145726	0.0180655
1393366_at	RGD1561001	Similar to Inner nuclear membrane protein Man1 (LEM domain containing protein 3)	0.535898	5.71013e-05	0.00207557
1378054_at	Fxr1h	fragile X mental retardation gene 1, autosomal homolog	0.53577	0.00286047	0.027576
1376031_at	NA	Transcribed locus	0.53561	0.000204975	0.00502594
1376404_at	NA	Transcribed locus	0.535493	1.19626e-06	0.000136523
1383846_at	RGD1562846	similar to Docking protein 5 (Downstream of tyrosine kinase 5) (Protein dok-5)	0.535473	9.03463e-06	0.00056203
1387236_at	Dctn4	dynactin 4	0.535176	6.13135e-05	0.00220034
1388150_at	Xpo1	exportin 1, CRM1 homolog (yeast)	0.534994	2.2285e-05	0.00108089
1383631_at	RGD1311563	similar to Oligosaccharyl transferase 3 CG7748-PA	0.534254	0.000299748	0.00657116
1375895_at	NA	CDNA clone IMAGE:7302535, with apparent retained intron	0.534173	6.42572e-06	0.000441438
1371837_at	Ddx5	ddx5 gene	0.533627	3.01776e-05	0.00132876
1373909_at	NA	NA	0.533121	0.00109763	0.0152177
1393619_at	Cnot6l	CCR4-NOT transcription complex, subunit 6-like	0.533095	0.000686328	0.0112487
1398497_at	NA	Transcribed locus	0.533064	3.24672e-05	0.00139591
1369164_a_at	Trpc4	transient receptor potential cation channel, subfamily C, member 4	0.5329	5.67894e-05	0.00206665
1370690_at	Hspa9a	heat shock 70kDa protein 9A	0.532613	0.000663775	0.0110246
1372371_at	NA	Transcribed locus	0.532483	3.55856e-05	0.00149681
1370688_at	Gclc	glutamate-cysteine ligase, catalytic subunit	0.532359	0.000485056	0.00890426
1386846_at	RGD1307374	similar to hypothetical protein MGC36325	0.532113	0.00524162	0.0406434
1373583_at	NA	Transcribed locus	0.531971	0.000217837	0.00522573
1378178_at	Smc6l1	SMC6 structural maintenance of chromosomes 6-like 1 (yeast)	0.531837	0.000125357	0.00357661
1397557_at	Gtf2h1	general transcription factor II H, polypeptide 1	0.531532	0.000799325	0.0123446
1381515_at	NA	CDNA clone IMAGE:7123062	0.531003	0.00167251	0.0197557
1384200_at	NA	NA	0.530203	0.000786047	0.012188
1397419_at	RGD1562141	Similar to PALS2-alpha splice variant	0.530137	0.00292133	0.0279285
1395199_at	Eif3s1	eukaryotic translation initiation factor 3, subunit 1 alpha	0.529618	0.00173481	0.0202147
1373825_at	NA	Transcribed locus	0.529563	2.99665e-05	0.00132321
1372004_at	Hebp1	heme binding protein 1	0.529414	0.00270916	0.0266638
1370747_at	Fgf9	fibroblast growth factor 9	0.529318	3.26137e-05	0.00140027
1393881_at	Narg1	NMDA receptor-regulated gene 1	0.529312	0.00353894	0.0314882
1376706_at	NA	Transcribed locus	0.529184	0.00313894	0.0292786
1369421_at	Top1	topoisomerase (DNA) I	0.52836	0.000670474	0.0110825
1386905_at	Prkar1a	protein kinase, cAMP dependent regulatory, type I, alpha	0.52836	0.000118371	0.00345965
1388528_at	Fbl	fibrillarin	0.528168	1.65354e-05	0.000871466
1370792_at	Mapre1	microtubule-associated protein, RP/EB family, member 1	0.52775	0.00443919	0.0366298
1375468_at	NA	NA	0.527705	0.00686606	0.0486835
1379708_at	Tsga10	Testis specific 10	0.527193	0.00141539	0.0176736
1389735_at	NA	Transcribed locus	0.527121	0.00167831	0.0198167
1379279_at	Stim2	stromal interaction molecule 2	0.52707	7.98421e-05	0.00263106
1389233_at	Reps1	RalBP1 associated Eps domain containing protein	0.526372	0.000270733	0.00609876
1385208_at	RGD1305014	similar to RIKEN cDNA 2310057M21	0.526361	3.12848e-05	0.00136285
1381160_at	NA	Transcribed locus	0.526233	0.0047241	0.0380357
1373179_at	RGD1306921	similar to mKIAA1107 protein	0.525519	1.80198e-05	0.000924579
1384024_at	Brd1	bromodomain containing 1	0.524948	0.00245173	0.0251426
1385883_at	NA	Transcribed locus	0.524756	0.00463081	0.0375227
1393086_at	RGD1308324	similar to RIKEN cDNA 5730469D23	0.523793	0.00437226	0.0363091
1380824_at	Hook3	Hook homolog 3 (Drosophila)	0.523733	0.00341856	0.030816
1385598_at	NA	Transcribed locus	0.523715	0.00266997	0.0264037
1381998_at	Zfp148	Zinc finger protein 148	0.523362	0.00139812	0.0175624
1392983_at	Psmd12	proteasome (prosome, macropain) 26S subunit, non-ATPase, 12	0.522968	0.00182223	0.0207424
1368173_at	Nol5	nucleolar protein 5	0.522809	8.08261e-05	0.00265784
1372216_at	NA	Transcribed locus	0.522706	2.51138e-05	0.00118119
1393088_at	Rg9mtd1	RNA (guanine-9-) methyltransferase domain containing 1	0.522523	0.0010151	0.0144693
1376268_at	Arf6	ADP-ribosylation factor 6	0.521491	0.000186931	0.00472149
1391370_at	NA	Transcribed locus, moderately similar to XP_580018.1	0.520712	0.00157279	0.0189524
1398864_at	Ube2g1	ubiquitin-conjugating enzyme E2G 1	0.5207	0.000793712	0.0122885
1375360_at	NA	NA	0.520539	0.00471109	0.037975
1391236_at	RGD1308324	similar to RIKEN cDNA 5730469D23	0.520443	0.000256974	0.00590635
1390237_at	Timm8a	translocase of inner mitochondrial membrane 8 homolog a (yeast)	0.520438	0.00154304	0.0187252
1369182_at	F3	coagulation factor III	0.520147	0.000762578	0.0119979
1367899_at	F2r	coagulation factor II (thrombin) receptor	0.520103	0.000177112	0.00453998
1377855_at	RGD1359593	similar to RIKEN cDNA 4921537D05	0.520082	0.000977711	0.0141008
1383310_at	NA	Similar to DNA replication licensing factor MCM3 (DNA polymerase alpha holoenzyme-associated protein P1) (P1-MCM3)	0.519501	0.00118789	0.0159657
1369160_a_at	Slc4a7	solute carrier family 4, sodium bicarbonate cotransporter, member 7	0.518765	0.000248233	0.0057544
1387275_at	Sox11	SRY-box containing gene 11	0.517763	0.000854459	0.0128695
1379715_at	RGD1307882	similar to CG9346-PA	0.517758	0.00539558	0.041387
1398660_at	Slc35f2	Solute carrier family 35, member F2	0.517581	0.0050788	0.0398927
1369543_s_at	Gs3	putative regulation protein GS3	0.516958	7.56565e-06	0.000494427
1385442_at	NA	Transcribed locus	0.51651	0.000547	0.00967521
1374518_at	Tmem77	transmembrane protein 77	0.516446	0.00261046	0.0260965
1376729_at	RGD1309388	similar to DIP13 alpha	0.516289	0.000303584	0.00663651
1391661_at	NA	Transcribed locus	0.516216	0.00561952	0.0424431
1374223_at	NA	Transcribed locus	0.516038	2.9763e-05	0.0013205
1374185_at	NA	NA	0.515583	2.92051e-05	0.00130444
1373072_at	NA	Transcribed locus	0.515342	0.00500692	0.0395987
1376880_at	NA	NA	0.515286	0.00536806	0.0412668
1393647_at	Hat1	histone aminotransferase 1	0.51493	0.00111907	0.015405
1385066_a_at	RGD1305685	Similar to hypothetical protein FLJ13089	0.514699	0.00031003	0.00671126
1389972_at	Rgc32	Response gene to complement 32	0.514349	0.00188848	0.021182
1385133_at	NA	NA	0.51426	4.41387e-05	0.00174988
1370935_at	Cdw92	CDW92 antigen	0.514203	0.000159242	0.00422684
1376673_at	NA	Transcribed locus	0.514147	0.000670397	0.0110825
1372666_at	NA	Transcribed locus	0.513877	0.000372733	0.00753279
1380783_at	Slco5a1	solute carrier organic anion transporter family, member 5A1	0.513414	0.000726949	0.011656
1372487_at	LOC619573	hypothetical protein LOC619573	0.513394	0.000386488	0.00771535
1390396_at	NA	Transcribed locus	0.513356	0.000620568	0.010519
1379245_at	Txndc9	Thioredoxin domain containing 9	0.513064	0.000189414	0.00475889
1387921_at	Npuk68	nuclear protein UKp68	0.512985	6.92599e-05	0.00237869
1392785_at	Kctd12	potassium channel tetramerisation domain containing 12	0.512385	0.000364641	0.00743216
1379051_at	NA	Transcribed locus	0.512188	0.000211587	0.00513131
1387355_at	NA	NA	0.511869	0.00330654	0.0301887
1377853_at	Zfp537	Zinc finger protein 537	0.511844	0.000153959	0.0041129
1397949_at	NA	NA	0.511788	0.00555839	0.042197
1370934_at	Nup153	nucleoporin 153	0.511365	0.00122506	0.0162653
1373766_at	NA	Transcribed locus	0.511103	0.00248877	0.025365
1397556_at	Mak3	Mak3 homolog (S. cerevisiae)	0.511095	0.000683274	0.0112236
1394509_at	NA	Transcribed locus	0.510925	0.00297692	0.0282425
1369104_at	Prkaa1	protein kinase, AMP-activated, alpha 1 catalytic subunit	0.51084	0.0015852	0.0190433
1377818_at	RGD1563506	Similar to junction-mediating and regulatory protein	0.510674	0.000415987	0.00810559
1389337_at	NA	Transcribed locus	0.510228	2.83617e-06	0.000248861
1393001_at	NA	NA	0.510081	0.00126337	0.0165395
1367976_at	Tpp2	tripeptidyl peptidase II	0.510009	0.00210152	0.0225963
1388535_at	RGD1306820	Similar to erythroid differentiation-related factor 1	0.509527	0.00430194	0.0360142
1397634_at	NA	NA	0.509504	0.000776616	0.0121219
1372810_at	Hnrpdl	heterogeneous nuclear ribonucleoprotein D-like	0.508574	1.00185e-05	0.0006086
1390698_at	NA	Transcribed locus, moderately similar to XP_576460.1	0.508313	0.000569246	0.00993772
1371783_at	LOC290549	heat shock protein	0.508095	6.55892e-05	0.00230059
1378791_at	Map3k4	mitogen activated protein kinase kinase kinase 4	0.507878	0.0017551	0.0203131
1379590_at	LOC498425	Similar to U2 small nuclear ribonucleoprotein auxiliary factor 35 kDa subunit related-protein 1 (U2(RNU2) small nuclear RNA auxillary factor 1-like 1) (SP2)	0.507721	5.56982e-05	0.00204914
1384089_at	Rabgef1	RAB guanine nucleotide exchange factor (GEF) 1	0.507713	0.000855815	0.0128836
1368700_at	Plcl1	phospholipase C-like 1	0.507513	0.000843332	0.012753
1383579_at	LOC502282	Similar to IKEN cDNA 6720480D16	0.507479	0.00631491	0.0458973
1373242_at	Tbpl1	TATA box binding protein-like 1	0.50648	0.000229505	0.00542183
1395273_at	Ahcyl1	S-adenosylhomocysteine hydrolase-like 1	0.50641	0.00480076	0.038478
1368564_at	Slc17a6	solute carrier family 17 (sodium-dependent inorganic phosphate cotransporter), member 6	0.506133	0.000141855	0.00389687
1387721_at	Adora1	adenosine A1 receptor	0.506124	0.000210791	0.00512624
1379214_at	NA	Transcribed locus	0.506114	0.000634653	0.010678
1384153_at	RGD1559742	similar to Hypothetical protein KIAA0555	0.50575	0.00126303	0.0165395
1387908_at	Rasd1	RAS, dexamethasone-induced 1	0.505599	0.00217439	0.0231314
1373845_at	Pbp2	Phosphatidylethanlomine binding protein 2	0.505401	0.000423653	0.00820401
1370017_at	Emd	emerin	0.505278	7.01129e-06	0.000472114
1376250_at	Nufip1	nuclear fragile X mental retardation protein interacting protein 1	0.504889	0.000516361	0.00928672
1376868_at	NA	NA	0.504798	0.00171954	0.0201199
1375633_at	Clic1	chloride intracellular channel 1	0.504597	0.00163615	0.0194586
1388750_at	Tfrc	transferrin receptor	0.504312	0.000326377	0.00690699
1383533_at	NA	NA	0.503466	0.00190375	0.0212494
1389229_at	Acpl2	acid phosphatase-like 2	0.502773	0.00117948	0.0159039
1369312_a_at	Csnk1a1	casein kinase 1, alpha 1	0.502709	0.000531078	0.00946911
1381070_at	NA	NA	0.502672	0.000118246	0.00345957
1374464_at	Tfg	Trk-fused gene	0.502662	5.11189e-06	0.000384221
1398605_at	RGD1306730	similar to cDNA sequence BC025641	0.502599	3.43663e-05	0.00146146
1373157_at	Usp47	ubiquitin specific protease 47	0.502517	0.0010948	0.0151998
1383935_at	NA	Transcribed locus	0.502515	0.0054278	0.0415331
1374425_at	Tle1	transducin-like enhancer of split 1, homolog of Drosophila E(spl)	0.502437	0.000333019	0.00700865
1388825_at	NA	Transcribed locus	0.502051	0.000137778	0.00381527
1392778_at	NA	Transcribed locus, moderately similar to XP_236873.3	0.501906	0.000921206	0.0135525
1395372_at	Itgb8	Integrin beta 8	0.501711	0.000522969	0.00938381
1376658_at	Raph1	Ras association (RalGDS/AF-6) and pleckstrin homology domains 1	0.501567	0.00104974	0.0148244
1389531_at	Zfp330	zinc finger protein 330	0.501459	4.54531e-05	0.00178795
1379740_at	LOC361346	Similar to chromosome 18 open reading frame 54	0.501407	0.00455867	0.0371516
1380283_at	Sdccag33	Serologically defined colon cancer antigen 33	0.501394	0.000122936	0.00353851
1379251_at	NA	Transcribed locus	0.501005	0.00181042	0.0206614
1388857_at	Sec23b	SEC23B (S. cerevisiae)	0.500737	0.000246995	0.00574359
1375943_at	NA	Transcribed locus	0.50045	0.00336776	0.030541
1377925_at	NA	Transcribed locus	0.500199	0.00180865	0.0206491
1383439_at	NA	Transcribed locus	0.49994	0.00148244	0.0182466
1383182_at	Srpk1	serine/arginine-rich protein specific kinase 1	0.499725	0.000472935	0.008747
1390199_at	NA	Transcribed locus	0.499537	0.00251587	0.0255556
1383172_at	RGD1560047	similar to Ran-binding protein 2	0.499178	0.00192924	0.0214036
1383106_at	Cul2	cullin 2	0.499169	0.000441	0.00844184
1379699_at	RGD1308907	Similar to FLJ20689	0.499098	0.000128001	0.00362868
1383785_at	Lef1	Lymphoid enhancer binding factor 1	0.499078	6.68891e-05	0.00232777
1368984_at	Sept2	septin 2	0.498717	0.00117061	0.0158336
1392462_at	RGD1562568	RGD1562568	0.498444	0.000473073	0.008747
1376291_at	RGD1561994	similar to WD repeat domain 4	0.498323	0.00012244	0.00353233
1384516_at	Mtf2	Metal response element binding transcription factor 2	0.498307	0.000483353	0.00887824
1396831_at	Glrp1	Glutamine repeat protein 1	0.498295	0.000268994	0.00608378
1385732_at	NA	Transcribed locus	0.498223	0.00522598	0.0405969
1378264_at	Nasp	Nuclear autoantigenic sperm protein (histone-binding)	0.497685	0.000147411	0.00399644
1372500_at	Tmod3	tropomodulin 3	0.497024	0.00112188	0.0154093
1389299_at	Pcyt1a	Phosphate cytidylyltransferase 1, choline, alpha isoform	0.49666	0.000546361	0.00967521
1378253_at	NA	Transcribed locus	0.495741	0.00106167	0.0149225
1399037_at	NA	NA	0.495326	4.14723e-06	0.000330098
1392463_at	RGD1564852	similar to hypothetical protein FLJ14503	0.495304	0.00182163	0.0207424
1370554_at	Uchl3 /// LOC498560	ubiquitin carboxyl-terminal esterase L3 (ubiquitin thiolesterase) /// similar to ubiqutin carboxyl-terminal hydrolase l3	0.495246	1.20727e-05	0.000710375
1368076_at	Vhl	von Hippel-Lindau syndrome homolog	0.494761	8.28781e-05	0.00270167
1387788_at	Junb	Jun-B oncogene	0.494608	0.000108996	0.00328996
1382052_at	Fusip1	FUS interacting protein (serine-arginine rich) 1	0.494234	0.000108515	0.00327997
1387089_at	Prei3	preimplantation protein 3	0.49374	0.00330561	0.0301887
1367709_at	Cd63	CD63 antigen	0.493649	0.000273513	0.00614801
1396262_at	Pbef1	pre-B-cell colony enhancing factor 1	0.493621	0.0062496	0.0455501
1369882_at	Pdyn	prodynorphin	0.493597	2.43109e-05	0.00115568
1383183_at	Dnm1l	dynamin 1-like	0.493579	0.00122152	0.0162321
1371949_at	Bzw1	basic leucine zipper and W2 domains 1	0.493122	0.000702076	0.0114044
1369998_at	Arf6	ADP-ribosylation factor 6	0.493069	2.99638e-05	0.00132321
1382390_at	Fubp3	Far upstream element (FUSE) binding protein 3	0.493067	0.00330041	0.0301887
1386643_at	Fem1b	feminization 1 homolog b (C. elegans)	0.492792	0.00337186	0.0305604
1393719_at	NA	Transcribed locus	0.491679	0.00272329	0.0267435
1381252_at	Sah	SA rat hypertension-associated gene	0.491578	0.00374921	0.0327378
1384792_at	Prpf40a	pre-mRNA processing factor 40 homolog A (yeast)	0.491098	0.00182286	0.0207424
1393310_at	NA	Transcribed locus	0.490862	0.00636384	0.0461625
1389577_at	Cirh1a	cirrhosis, autosomal recessive 1A (human)	0.490692	7.11383e-06	0.000477039
1387330_at	Mepe	matrix extracellular phosphoglycoprotein with ASARM motif (bone)	0.490406	0.000906727	0.0134056
1388945_at	RGD1311307	similar to 1300014I06Rik protein	0.489996	0.000784174	0.0121772
1388872_at	NA	Transcribed locus	0.489909	0.000104519	0.00319968
1375846_at	Xpr1	Xenotropic and polytropic retrovirus receptor 1	0.489782	0.000432533	0.0083286
1375044_at	RGD1306344	Similar to Ab1-133	0.489458	9.94639e-05	0.00308464
1389309_at	Sbno1	sno, strawberry notch homolog 1 (Drosophila)	0.488846	1.82156e-05	0.000930675
1393334_at	NA	Transcribed locus	0.488324	0.00399336	0.0342058
1367686_at	RAMP4	ribosome associated membrane protein 4	0.488271	0.000546927	0.00967521
1368672_at	Arg2	arginase 2	0.488045	0.00211138	0.0226456
1383467_at	Epc2	enhancer of polycomb homolog 2 (Drosophila)	0.488	0.00128306	0.0166578
1372287_at	Mtmr6	Myotubularin related protein 6	0.487954	0.00329478	0.0301612
1393843_at	Fem1b	feminization 1 homolog b (C. elegans)	0.48774	0.000101208	0.00312603
1376410_at	NA	Transcribed locus	0.487705	0.00127552	0.0165876
1398824_at	Tmed2	transmembrane emp24 domain trafficking protein 2	0.487373	0.00406347	0.0346248
1383108_at	Taf13	TAF13 RNA polymerase II, TATA box binding protein (TBP)-associated factor	0.48712	0.000946141	0.0138082
1391549_at	NA	Transcribed locus	0.486968	9.86223e-05	0.0030645
1378373_at	NA	Transcribed locus	0.4869	0.000233573	0.0055012
1386935_at	Nr4a1	nuclear receptor subfamily 4, group A, member 1	0.486742	0.00583641	0.0434991
1377781_at	NA	Transcribed locus	0.486715	0.00676171	0.0481305
1374427_at	Syt13	Synaptotagmin XIII	0.486531	0.00331502	0.03021
1380399_at	NA	Transcribed locus	0.486428	5.86993e-05	0.00212371
1393101_at	Fbxl10	F-box and leucine-rich repeat protein 10	0.486026	0.00126869	0.0165464
1385069_at	NA	Similar to activin A type I receptor precursor; hydroxyalkyl-protein kinase; activin A receptor, type II-like kinase 2	0.485898	0.00300343	0.0284098
1378016_at	NA	Transcribed locus	0.485838	0.000215145	0.00518922
1368992_a_at	Sfrs5	splicing factor, arginine/serine-rich 5	0.485588	0.000313003	0.00675208
1395039_at	Slco3a1	Solute carrier organic anion transporter family, member 3a1	0.485507	0.000578098	0.0100218
1387035_a_at	Arhgap17	Rho GTPase activating protein 17	0.485196	4.47319e-05	0.00176887
1387430_at	Hsf2	heat shock factor 2	0.485073	0.00103248	0.0146341
1373558_at	NA	Transcribed locus	0.484886	0.000298702	0.00655351
1376274_at	Btbd10	BTB (POZ) domain containing 10	0.484532	5.42337e-06	0.000399887
1388957_at	RGD1560152	Similar to hypothetical protein D10Ertd641e	0.48411	2.60934e-05	0.00120894
1383807_at	Tbc1d19	TBC1 domain family, member 19	0.483999	0.00151844	0.0185135
1394731_at	RGD1559880	similar to casein kinase 1, gamma 3	0.48376	0.00117523	0.0158754
1379075_at	Oact2	O-acyltransferase (membrane bound) domain containing 2	0.483315	0.000511334	0.00922839
1379361_at	Pex11a	peroxisomal biogenesis factor 11A	0.483025	0.000928763	0.0136251
1370807_at	Tmem49	transmembrane protein 49	0.482722	0.000144388	0.00394747
1379350_at	NA	Transcribed locus	0.482541	5.43878e-05	0.00202435
1383586_at	NA	NA	0.482488	0.00310038	0.029041
1377664_at	Kab	KARP-1 binding protein 1	0.482479	0.00556311	0.0422122
1374776_at	NA	Transcribed locus	0.482384	0.00203672	0.0221831
1375739_at	Ehd4	EH-domain containing 4	0.482017	2.87169e-05	0.00129568
1390323_at	NA	Transcribed locus	0.481961	0.00191533	0.0213179
1395325_s_at	NA	Transcribed locus	0.481759	0.00283699	0.0273886
1383408_at	NA	Transcribed locus	0.481245	0.000358609	0.00735267
1373160_at	RGD1559978	similar to HTPAP protein	0.481006	0.00496393	0.0393825
1373968_at	RGD1561940	Similar to KB07 protein	0.480996	0.000617614	0.0104906
1373207_at	NA	Transcribed locus	0.480568	3.52644e-05	0.00149139
1376966_at	NA	Transcribed locus	0.480339	0.00202924	0.0221256
1389057_at	Arv1	ARV1 homolog (yeast)	0.479592	0.000303319	0.00663539
1389655_at	RGD1306819	similar to A230072I16Rik protein	0.479564	0.00294714	0.0280543
1389787_at	NA	NA	0.479423	7.94654e-05	0.00262143
1372558_at	Narg1	NMDA receptor-regulated gene 1	0.478883	0.00142438	0.017743
1388895_at	NA	NA	0.478664	0.00280387	0.0271568
1395998_at	Nol5a	nucleolar protein 5A	0.478491	0.000841973	0.0127433
1371779_at	Snx6	sorting nexin 6	0.478463	0.000683563	0.0112236
1390028_at	NA	Transcribed locus	0.478405	9.28358e-06	0.000574065
1387311_at	Nox1	NADPH oxidase 1	0.478137	0.00139678	0.0175624
1383299_at	RGD1564793	Similar to KIAA0965 protein	0.478014	0.00293188	0.0279879
1388707_at	NA	NA	0.477846	0.000521443	0.00937269
1389621_at	Fip1l1	FIP1 like 1 (S. cerevisiae)	0.477551	0.00175634	0.0203131
1378506_at	NA	Transcribed locus	0.477374	0.00444695	0.0366743
1382995_at	Nrp2	Neuropilin 2	0.477144	1.49284e-05	0.000821644
1374897_at	NA	NA	0.476882	9.63271e-05	0.0030143
1390555_at	RGD1564914	similar to Suppressor of cytokine signaling 5	0.476655	5.12716e-05	0.00195046
1370834_at	Hs3st1	heparan sulfate (glucosamine) 3-O-sulfotransferase 1	0.476598	1.67561e-05	0.000877137
1376489_at	NA	NA	0.476594	0.00595603	0.0440943
1390118_at	RGD1307679	similar to ATP/GTP-binding protein	0.476362	0.00265734	0.0263291
1382643_at	Snx16	sorting nexin 16	0.47631	0.000450308	0.00851825
1398536_at	Zfp655	zinc finger protein 655	0.47606	0.00359135	0.0318117
1394760_at	RGD1311117	similar to KIAA1409 protein	0.476003	0.00631341	0.0458972
1385403_at	Rnf121	ring finger protein 121	0.475882	0.000197547	0.00489406
1379262_at	LOC302640	similar to acyl-CoA thioesterase	0.475737	0.00140739	0.0176176
1373029_at	Cops2	COP9 (constitutive photomorphogenic) homolog, subunit 2	0.475382	0.00263327	0.0262078
1372019_at	RGD1310128	similar to DNA segment, Chr 13, Wayne State University 50, expressed	0.475174	0.000168793	0.00438657
1390457_at	NA	Transcribed locus	0.474947	0.00124403	0.0164224
1392110_at	NA	Transcribed locus	0.47394	0.00155427	0.0188247
1385804_x_at	Wdr36	WD repeat domain 36	0.473866	0.00320552	0.0296413
1373426_at	NA	NA	0.47363	2.02093e-05	0.00100535
1370286_at	Slc38a2	solute carrier family 38, member 2	0.473553	0.000183533	0.00466221
1374971_at	NA	Transcribed locus	0.473181	0.000136407	0.00379186
1381222_at	RGD1566117	Similar to hypothetical protein FLJ23033	0.473124	8.82402e-05	0.00282436
1368545_at	Cflar	CASP8 and FADD-like apoptosis regulator	0.473091	0.00159466	0.0191421
1388114_at	Mrlcb	myosin light chain, regulatory B	0.473034	0.00190527	0.0212494
1378899_at	NA	Transcribed locus	0.472865	0.000323203	0.00688969
1372384_at	RGD1561651	Similar to zinc finger protein 609	0.472357	9.00865e-05	0.00286523
1369157_at	Pde3b	phosphodiesterase 3B	0.472246	0.000120367	0.003492
1384427_at	Mdm2	transformed mouse 3T3 cell double minute 2 homolog (mouse)	0.472053	0.000322992	0.00688969
1396521_at	Stard4	StAR-related lipid transfer (START) domain containing 4	0.47197	0.00164139	0.0195069
1373033_at	MGC105508	similar to chromosome 6 open reading frame 83; similar to RIKEN cDNA 5630401J11	0.471724	0.00011108	0.00334123
1391460_at	NA	Transcribed locus	0.471245	2.73539e-05	0.00125424
1390330_at	Tmem60	Transmembrane protein 60	0.471056	0.00118155	0.0159039
1395285_at	NA	Transcribed locus, strongly similar to NP_940969.1	0.471056	0.00251163	0.0255292
1383556_at	NA	Transcribed locus	0.470852	0.000747473	0.0118542
1373942_at	NA	Transcribed locus, strongly similar to XP_576460.1	0.470783	0.000105084	0.00321273
1371952_at	Rbm18	RNA binding motif protein 18	0.470539	0.00194108	0.0214705
1379485_at	Eif3s10	eukaryotic translation initiation factor 3, subunit 10 (theta)	0.470479	0.0012371	0.0163631
1379666_at	NA	Transcribed locus	0.470451	0.00271916	0.0267199
1398451_at	NA	Transcribed locus	0.470291	0.0051434	0.0402069
1374984_at	Epb4.1l5	erythrocyte protein band 4.1-like 5	0.470232	0.00209865	0.022581
1392470_at	NIPBL	Nipped-B homolog (Drosophila)	0.47003	0.00353004	0.0314251
1373923_at	NA	Transcribed locus	0.469989	0.00116003	0.0157385
1370437_at	Nupl1	nucleoporin like 1	0.469853	0.000750341	0.0118751
1388522_at	NA	Transcribed locus	0.46952	0.00117971	0.0159039
1395427_at	NA	Transcribed locus, strongly similar to XP_576460.1 PREDICTED: similar to hypothetical protein PB402898.00.0	0.46947	0.000154439	0.00411863
1393082_at	Ppp1r14c	protein phosphatase 1, regulatory (inhibitor) subunit 14c	0.469254	0.000697114	0.0113654
1390022_at	Arpc5	actin related protein 2/3 complex, subunit 5	0.469001	3.51509e-06	0.000294112
1392471_at	Gng12	Guanine nucleotide binding protein (G protein), gamma 12	0.468633	0.00287306	0.0276544
1369500_at	Kcnk1	potassium channel, subfamily K, member 1	0.468211	0.000367659	0.00746007
1391773_at	NA	Transcribed locus	0.467736	0.00165386	0.0195815
1387183_at	Crot	carnitine O-octanoyltransferase	0.467697	0.00434474	0.0361846
1378245_at	RGD1311958	similar to 6430514L14Rik protein	0.467644	0.000248402	0.0057544
1390553_at	NA	Transcribed locus	0.467343	0.000764673	0.0120066
1372062_at	RGD1563395	similar to cyclin-dependent kinase 2-interacting protein	0.466932	0.00509566	0.0399697
1383168_at	NA	NA	0.466859	0.00125492	0.0165205
1388067_a_at	Gmeb2	glucocorticoid modulatory element binding protein 2	0.46684	0.000341279	0.00711624
1379866_at	Sept6	Septin 6	0.466759	0.00329593	0.0301628
1372489_at	NA	Transcribed locus	0.466711	0.000819014	0.0125165
1371044_at	Pde7a	phosphodiesterase 7A	0.466538	0.00561866	0.0424431
1378415_at	Prkar2a	Protein kinase, cAMP-dependent, regulatory, type 2, alpha	0.466431	0.00109452	0.0151998
1390858_at	Vcpip1	valosin containing protein (p97)/p47 complex interacting protein 1	0.46611	0.00177951	0.0204289
1383574_at	Man1a	mannosidase 1, alpha	0.46596	0.00173278	0.0202133
1388153_at	Acsl1	acyl-CoA synthetase long-chain family member 1	0.465885	3.98512e-05	0.00161919
1377629_at	NA	Transcribed locus	0.465677	0.000558142	0.00980523
1390247_at	NA	Transcribed locus	0.465608	4.80854e-05	0.00186118
1377619_at	Wdr36	WD repeat domain 36	0.465495	0.000135875	0.00378281
1383930_at	NA	Transcribed locus	0.465369	0.00247188	0.0252741
1393928_at	NA	Transcribed locus	0.464661	0.00246955	0.0252736
1381736_at	NA	Transcribed locus	0.464636	0.00232422	0.0242191
1391127_at	Cdc42	Cell division cycle 42 homolog (S. cerevisiae)	0.46449	0.00204053	0.0221952
1372955_at	NA	NA	0.464369	0.00363674	0.0320715
1368341_at	Polb	polymerase (DNA directed), beta	0.464286	0.00109486	0.0151998
1372885_at	NA	Transcribed locus	0.463998	0.000669852	0.0110825
1376620_at	NA	Transcribed locus	0.46388	0.00623501	0.0454832
1373849_at	Actl6a	actin-like 6A	0.463664	0.000476051	0.00879094
1375530_at	RGD1563144	similar to EMeg32 protein	0.463292	0.00256831	0.0258968
1386856_a_at	Samd4b	sterile alpha motif domain containing 4B	0.463182	0.00491278	0.0390732
1388348_at	NA	NA	0.462783	2.92557e-05	0.00130482
1395886_at	Actr3	ARP3 actin-related protein 3 homolog (yeast)	0.462641	0.00182131	0.0207424
1399032_at	Ercc1	excision repair cross-complementing rodent repair deficiency, complementation group 1	0.462178	1.63323e-05	0.000868697
1370224_at	Stat3	signal transducer and activator of transcription 3	0.462028	0.00368277	0.0323669
1375911_at	RGD735140	hypothetical protein LK44	0.462017	0.00430373	0.0360195
1371248_at	LOC499660	similar to Cornifin alpha (Small proline-rich protein 1) (SPRR1)	0.461888	0.000189792	0.00475889
1388842_at	RGD1559787	similar to serum response factor	0.461758	3.7056e-05	0.0015357
1389068_at	Wipi2	WD repeat domain, phosphoinositide interacting 2	0.461721	2.11473e-05	0.00103705
1398787_at	Rheb	Ras homolog enriched in brain	0.4617	1.6843e-05	0.000880203
1391759_at	Sh3glb1	SH3-domain GRB2-like B1 (endophilin)	0.46136	0.00334627	0.0304172
1390035_at	LOC305076	similar to hypothetical protein MGC29875; novel putative protein similar to YIL091C yeast hypothetical 84 kD protein from SGA1-KTR7	0.461336	0.00308187	0.02892
1369571_at	Golph3	golgi phosphoprotein 3	0.460995	0.00126915	0.0165464
1380598_at	NA	NA	0.460523	0.000579142	0.0100283
1373549_at	NA	NA	0.460521	0.000159887	0.00423192
1378603_at	NA	Transcribed locus	0.460071	0.000112995	0.00337917
1382573_at	NA	Transcribed locus	0.459677	5.57086e-05	0.00204914
1384869_at	Abhd7	abhydrolase domain containing 7	0.459667	0.00103761	0.0146807
1369099_at	Slc30a1	solute carrier family 30 (zinc transporter), member 1	0.459622	0.00501474	0.0396302
1393048_at	NA	NA	0.459601	0.00208224	0.0224668
1388770_at	RGD1304890	similar to RIKEN cDNA 1810045K17	0.45957	0.00359568	0.0318117
1383476_at	Itih3	Inter-alpha trypsin inhibitor, heavy chain 3	0.459288	2.13138e-05	0.00104219
1391003_at	NA	Transcribed locus	0.458748	0.000714797	0.0115266
1376005_at	Kif1b	Kinesin family member 1B	0.45872	5.76202e-05	0.00208954
1387893_at	C1s /// RGD1561715	complement component 1, s subcomponent /// similar to complement component 1, s subcomponent	0.4585	0.00180192	0.0205946
1372255_at	Rars	arginyl-tRNA synthetase	0.458334	0.000900222	0.0133515
1390191_at	NA	Transcribed locus	0.458257	0.000768053	0.0120447
1371391_at	Txndc5	thioredoxin domain containing 5	0.458167	0.00293775	0.0280237
1374809_at	NA	Transcribed locus	0.457899	0.00295676	0.0281114
1387803_at	Ppp2r2b	protein phosphatase 2 (formerly 2A), regulatory subunit B (PR 52), beta isoform	0.457868	0.00156534	0.0189145
1384562_at	NA	Transcribed locus	0.457608	0.00155614	0.0188326
1391262_at	Senp5 /// RGD1564247	SUMO/sentrin specific protease 5 /// similar to SUMO/sentrin specific protease 5	0.457546	0.00268538	0.0264821
1390586_at	NA	Transcribed locus	0.457444	0.000847903	0.0128091
1369905_at	Gabra4	gamma-aminobutyric acid (GABA-A) receptor, subunit alpha 4	0.457257	0.00539333	0.041387
1391071_at	RGD1565489	RGD1565489	0.457115	0.000250599	0.00579233
1368221_at	Nr3c1	nuclear receptor subfamily 3, group C, member 1	0.456882	0.00451847	0.0370112
1369124_at	Htr2a	5-hydroxytryptamine (serotonin) receptor 2A	0.456686	0.00261679	0.0261295
1372651_at	Cdw92	CDW92 antigen	0.456657	0.00592702	0.0439738
1374180_at	NA	Transcribed locus	0.456618	0.00400547	0.0342662
1376751_at	Stk19	serine/threonine kinase 19	0.456512	0.00265303	0.0263116
1388747_at	Lcmt1	leucine carboxyl methyltransferase 1	0.456493	0.000813316	0.012457
1378378_at	Pank2	pantothenate kinase 2 (Hallervorden-Spatz syndrome)	0.456131	0.00255156	0.0258167
1382423_at	NA	Transcribed locus	0.455964	0.00267512	0.0264225
1374500_at	LOC499691	similar to sarcoma antigen NY-SAR-27	0.455672	0.000322305	0.006881
1394966_at	RGD1309567	similar to hypothetical protein FLJ20300	0.455527	0.00031863	0.00683075
1374645_at	NA	Transcribed locus	0.455272	0.000738197	0.0117471
1388564_at	RGD1303127	similar to hypothetical protein FLJ20436	0.454721	2.78723e-05	0.00127237
1385868_at	NA	Transcribed locus	0.454628	0.00109332	0.0151998
1392491_at	RGD1311863	Similar to RIKEN cDNA 2410127L17	0.454457	0.000444067	0.00845043
1374705_at	NA	NA	0.454452	0.00394862	0.033935
1374456_at	NA	NA	0.454219	0.0046075	0.037412
1372637_at	NA	NA	0.45403	0.000723512	0.0116189
1379283_at	NA	Transcribed locus	0.454006	0.0007846	0.0121778
1388979_at	Smndc1	survival motor neuron domain containing 1	0.45349	0.00244542	0.0250944
1373616_at	RGD1561936	RGD1561936	0.453251	0.00198269	0.0217403
1379635_at	Syap1	synapse associated protein 1	0.453248	0.000307739	0.0066803
1382280_at	Uqcrc2	ubiquinol cytochrome c reductase core protein 2	0.453081	0.00482819	0.038628
1388821_at	RGD1564451	similar to Tribbles homolog 2	0.452796	1.90215e-05	0.000958545
1390863_at	Slc19a2	solute carrier family 19 (thiamine transporter), member 2	0.452784	0.000261759	0.00597904
1373595_at	Tmem43	transmembrane protein 43	0.451875	3.82279e-05	0.00157222
1385043_at	NA	Transcribed locus	0.451294	0.00276752	0.0269562
1383852_at	NA	Transcribed locus	0.451098	0.000515966	0.009285
1373301_at	NA	NA	0.451001	0.000292091	0.0064397
1399054_at	RGD1563750	similar to deubiquitinating enzyme UBH1	0.450709	0.000168445	0.00438657
1370911_at	Akap8	A kinase (PRKA) anchor protein 8	0.450354	0.00035295	0.00726542
1371261_at	Ptpn2	protein tyrosine phosphatase, non-receptor type 2	0.450258	0.000151076	0.00405684
1377503_at	Riok2	RIO kinase 2 (yeast)	0.450029	0.0011997	0.0160492
1390096_at	Sh3glb1	SH3-domain GRB2-like B1 (endophilin)	0.450002	9.75484e-05	0.00304442
1390142_at	NA	Transcribed locus	0.449865	0.006251	0.0455501
1372594_at	NA	Transcribed locus	0.449658	0.000563041	0.00987764
1368141_at	Cnbp1	cellular nucleic acid binding protein 1	0.449425	4.10624e-05	0.0016554
1383074_at	NA	NA	0.449191	0.000854203	0.0128695
1374632_at	Ptdsr	phosphatidylserine receptor	0.4491	0.000318597	0.00683075
1389345_at	RGD1310754	Similar to G2	0.448834	4.58134e-05	0.00179563
1373208_at	NA	Transcribed locus	0.44876	0.00110074	0.0152472
1395739_at	RGD1305976	similar to RIKEN cDNA C920006C10	0.448672	0.00148524	0.0182613
1372952_at	LOC292069	similar to RIKEN cDNA 2310061F22	0.448494	0.000960929	0.0139292
1376050_at	Taf5	TAF5 RNA polymerase II, TATA box binding protein (TBP)-associated factor	0.448205	0.00682561	0.048463
1374476_at	NA	Transcribed locus	0.447769	0.00454587	0.0371252
1372784_at	Lrrc41	leucine rich repeat containing 41	0.447348	0.000730997	0.0116916
1374663_at	NA	Transcribed locus	0.446909	0.00319699	0.0295976
1388680_at	C1galt1c1	C1GALT1-specific chaperone 1	0.446741	0.00392121	0.0337742
1388501_at	NA	NA	0.446724	0.00406055	0.0346189
1373075_at	NA	Transcribed locus	0.446606	6.55269e-05	0.00230059
1398870_at	Tomm20	translocase of outer mitochondrial membrane 20 homolog (yeast)	0.446355	0.000262787	0.0059893
1398600_at	NA	Transcribed locus, weakly similar to XP_215059.1 PREDICTED: similar to erythroid differentiation-related factor	0.446243	0.00460026	0.037381
1367713_at	Eif2s1	eukaryotic translation initiation factor 2, subunit 1 alpha	0.44614	0.00329252	0.0301494
1368871_at	Map3k1	mitogen activated protein kinase kinase kinase 1	0.445946	0.000783458	0.0121722
1387950_at	Nip7	nuclear import 7 homolog (S. cerevisiae)	0.445899	0.00492076	0.0391266
1385869_at	Zfp281	Zinc finger protein 281	0.44564	0.000262404	0.00598496
1398822_at	Gdi2	GDP dissociation inhibitor 2	0.445177	0.000783437	0.0121722
1391723_at	NA	Transcribed locus	0.445062	0.00137383	0.0174209
1373146_at	Ssx2ip	synovial sarcoma, X breakpoint 2 interacting protein	0.444495	7.24183e-05	0.00245148
1390406_at	NA	NA	0.44406	0.00125249	0.0164954
1368845_at	Camkv	CaM kinase-like vesicle-associated	0.444039	0.00113374	0.0154902
1390790_a_at	LOC361349	hypothetical LOC361349	0.44382	0.00636743	0.0461625
1396187_at	Ddx21a	DEAD (Asp-Glu-Ala-Asp) box polypeptide 21a	0.443638	0.000168659	0.00438657
1372448_at	LOC362156	membrane-associated DHHC5 zinc finger protein	0.44325	4.53775e-05	0.00178757
1397302_at	Zmynd11	zinc finger, MYND domain containing 11	0.442347	0.00125955	0.01653
1390823_at	NA	Transcribed locus, weakly similar to NP_116026.1 S-phase kinase-associated protein 2 isoform 2	0.441307	0.0051134	0.0400631
1393057_at	LOC308320	similar to 5730403M16Rik protein	0.441177	0.0056103	0.0424175
1374193_at	NA	Transcribed locus, moderately similar to XP_580018.1	0.440825	6.59211e-05	0.00230587
1367800_at	Plat	plasminogen activator, tissue	0.440623	0.000447052	0.00848251
1372145_at	Tars	threonyl-tRNA synthetase	0.440375	0.000160981	0.00425653
1371431_at	Pex5	Peroxisome biogenesis factor 5	0.4403	0.000514485	0.00926909
1395574_at	NA	Transcribed locus	0.440213	0.00173269	0.0202133
1373465_at	Pqlc1	PQ loop repeat containing 1	0.440176	7.76343e-05	0.00258298
1372449_at	NA	Transcribed locus	0.440094	0.000583504	0.010074
1376596_at	Ddx42	DEAD (Asp-Glu-Ala-Asp) box polypeptide 42	0.439906	0.000563219	0.00987764
1380130_at	NA	NA	0.439818	0.00365728	0.0322069
1385728_at	Aebp2	AE binding protein 2	0.439315	0.000358263	0.00735043
1383021_at	Galnt13	UDP-N-acetyl-alpha-D-galactosamine:polypeptide N-acetylgalactosaminyltransferase 13	0.43914	0.00164755	0.0195502
1391347_at	Rab8b	RAB8B, member RAS oncogene family	0.438978	0.000598515	0.0102339
1369641_at	Pafah1b2	platelet-activating factor acetylhydrolase, isoform 1b, alpha2 subunit	0.438876	0.00102062	0.0145219
1368063_a_at	Yt521	splicing factor YT521-B	0.438101	7.34948e-06	0.000485671
1387227_at	Waspip	Wiskott-Aldrich syndrome protein interacting protein	0.437927	0.00609592	0.0448411
1370501_at	Ube2g1	ubiquitin-conjugating enzyme E2G 1 (UBC7 homolog, C. elegans)	0.437511	0.000361637	0.00739476
1384225_at	NA	Transcribed locus	0.437247	0.00330598	0.0301887
1389038_at	Etf1	eukaryotic translation termination factor 1	0.436932	8.19449e-05	0.00268181
1371983_at	Josd1	Josephin domain containing 1	0.436852	0.000694396	0.0113393
1389101_at	NA	NA	0.436653	0.00439413	0.0364031
1374609_at	NA	Transcribed locus	0.436565	0.00107327	0.0150277
1376786_a_at	NA	Transcribed locus, weakly similar to XP_529728.1	0.436553	0.000611168	0.0104069
1394511_at	Mysm1	myb-like, SWIRM and MPN domains 1	0.436278	0.000623076	0.0105403
1383483_at	NA	Transcribed locus	0.436238	0.00591931	0.0439478
1377261_at	NA	Transcribed locus	0.435849	0.000401438	0.00790701
1382203_at	Gdf1	growth differentiation factor 1	0.435758	0.000196664	0.00487996
1381233_at	NA	Transcribed locus	0.435581	0.000224674	0.00537314
1375960_at	Gmcl1	germ cell-less homolog 1 (Drosophila)	0.435421	0.00368526	0.0323706
1384022_at	NA	NA	0.435119	0.000508616	0.00920073
1378002_at	Hspa4l	heat shock 70kDa protein 4-like	0.435111	0.000115152	0.00340966
1374696_at	NA	NA	0.435081	0.000994344	0.0142702
1374546_at	Pcdh17	Protocadherin 17	0.434955	5.79086e-05	0.00209755
1372779_at	NA	Transcribed locus	0.434869	0.000130386	0.00367282
1389314_at	Nvl	nuclear VCP-like	0.434862	0.000376895	0.00757254
1396886_at	NA	Transcribed locus	0.434832	0.000961157	0.0139292
1373221_at	NA	Transcribed locus	0.4346	7.29947e-05	0.00246416
1398659_at	LOC501231	similar to PSST739 protein	0.434405	0.00549586	0.0419377
1397764_at	NA	Transcribed locus	0.434169	0.00101518	0.0144693
1375025_at	Camkk2	calcium/calmodulin-dependent protein kinase kinase 2, beta	0.434151	0.000200067	0.00494465
1379731_at	NA	Transcribed locus, weakly similar to NP_862906.1 CD59b antigen	0.434086	0.000612601	0.0104199
1380815_at	LOC304923	similar to hypothetical protein FLJ11752	0.434083	0.00541738	0.0414713
1390939_at	NA	Transcribed locus	0.433866	0.00320963	0.0296449
1370432_at	Pou3f1	POU domain, class 3, transcription factor 1	0.43374	0.00298804	0.0283196
1380449_at	RGD1560924	Similar to C230080I20Rik protein	0.433637	0.00398132	0.0341337
1373897_at	NA	NA	0.433607	0.00182748	0.0207581
1375630_at	MGC72932	similar to NHP2-like protein 1 (High mobility group-like nuclear protein 2 homolog 1) ([U4/U6.U5] tri-snRNP 15.5 kDa protein) (OTK27)	0.433143	0.000193427	0.00482278
1398888_at	H3f3b	H3 histone, family 3B	0.432949	0.00102077	0.0145219
1387374_at	Tcf12	transcription factor 12	0.432789	0.000337487	0.00705949
1374433_at	RGD1563902	Similar to Ferritin light chain (Ferritin L subunit)	0.432295	1.81719e-05	0.000930675
1392692_at	NA	Transcribed locus	0.432289	0.00228996	0.0239343
1377111_at	NA	Transcribed locus	0.432077	0.000119423	0.00347762
1395289_at	LOC300472	similar to RIKEN cDNA 2310075A12	0.431983	0.000804785	0.0123858
1381016_at	Ippk	Inositol 1,3,4,5,6-pentakisphosphate 2-kinase	0.431962	0.000157364	0.00418944
1377656_at	Rbm13	RNA binding motif protein 13	0.43153	0.00527628	0.0408189
1388867_at	MGC112830	similar to transcription factor	0.431142	0.00186148	0.0210415
1370144_at	Gtpbp4	GTP binding protein 4	0.431018	0.000218431	0.00523593
1369268_at	Atf3	activating transcription factor 3	0.431018	0.00168298	0.0198492
1386807_at	Wnt2	wingless-related MMTV integration site 2	0.430839	0.000674303	0.011128
1389480_at	Rwdd4a	RWD domain containing 4A	0.430811	0.000447888	0.00848799
1371585_at	Gspt1	G1 to S phase transition 1	0.430599	4.23115e-05	0.00169039
1380201_at	Nol10	nucleolar protein 10	0.43036	0.000225471	0.00537976
1368392_at	Slc7a1	solute carrier family 7 (cationic amino acid transporter, y+ system), member 1	0.430054	0.000246247	0.00573874
1377909_at	NA	Transcribed locus	0.429878	6.09539e-05	0.00218997
1395152_at	Rbm13	RNA binding motif protein 13	0.429732	0.00382305	0.0331587
1387912_at	Ddx46	DEAD (Asp-Glu-Ala-Asp) box polypeptide 46	0.429499	0.00332052	0.0302289
1374423_at	Hiat1	hippocampus abundant gene transcript 1	0.429296	0.000430733	0.00830486
1395779_at	NA	Transcribed locus	0.42914	0.000489554	0.00896563
1367845_at	Nef3	neurofilament 3, medium	0.429114	0.000149605	0.0040383
1372185_at	RGD1306582	similar to RIKEN cDNA 2610205E22	0.428896	3.41316e-05	0.00145538
1384889_at	NA	Transcribed locus	0.428872	0.002289	0.0239343
1387458_at	Rnf4	ring finger protein 4	0.428795	0.00202829	0.022123
1374498_at	NA	Transcribed locus	0.428494	0.000514995	0.0092729
1382379_at	Rnf138	ring finger protein 138	0.428297	0.00502427	0.039678
1374457_at	Pomt2	protein-O-mannosyltransferase 2	0.428085	0.0037444	0.0327142
1398807_at	Ppm1b	protein phosphatase 1B, magnesium dependent, beta isoform	0.426552	0.000325623	0.00690435
1391774_at	NA	Transcribed locus	0.426209	0.000944556	0.0137964
1377967_at	Ris2	Retroviral integration site 2	0.426014	0.00673279	0.0479939
1374621_at	LOC361420	similar to TAFI95	0.425878	0.00140083	0.0175624
1368040_at	Synj2bp	synaptojanin 2 binding protein	0.425777	0.000267218	0.00605473
1384194_at	Fzd7	Frizzled homolog 7 (Drosophila)	0.425714	0.00587422	0.043697
1373030_at	RGD1559728	RGD1559728	0.425636	0.00141014	0.0176293
1382370_at	Ccnf	cyclin F	0.425578	0.000713309	0.0115206
1373079_at	NA	Transcribed locus, weakly similar to XP_342574.1 PREDICTED: similar to Csr1	0.425473	0.00112339	0.0154093
1378480_at	NA	Transcribed locus	0.425079	0.000409566	0.00802635
1378467_at	NA	Transcribed locus	0.424844	0.00690831	0.0488566
1396209_at	NA	NA	0.424689	0.00111595	0.0153825
1398448_at	Tscot	Thymic stromal cotransporter	0.424659	0.000792924	0.0122832
1370045_at	Polg	polymerase (DNA directed), gamma	0.424535	6.39028e-05	0.00226188
1383617_at	RGD1305302	similar to RIKEN cDNA 4921511I16	0.42447	0.00515553	0.0402408
1371583_at	Rbm3	RNA binding motif protein 3	0.424372	0.00196992	0.0216768
1383942_at	NA	NA	0.424297	0.00339573	0.0306782
1390335_at	NA	Transcribed locus	0.424245	0.00566918	0.0426418
1377380_at	NA	NA	0.424117	0.00406964	0.0346299
1378003_at	NA	Transcribed locus	0.423746	0.000384383	0.00769311
1392506_at	Cryzl1	crystallin, zeta (quinone reductase)-like 1	0.423431	0.00632507	0.0459281
1387530_a_at	Fosl2 /// Fosb	fos-like antigen 2 /// FBJ osteosarcoma oncogene B	0.422791	0.000264205	0.00599999
1387076_at	Hif1a	hypoxia inducible factor 1, alpha subunit	0.422527	4.92827e-05	0.0018957
1376872_at	NA	Transcribed locus	0.422377	0.00563593	0.0425153
1371664_at	Pxn	paxillin	0.422158	9.22784e-05	0.00291701
1374181_at	LOC302855	similar to heterogeneous nuclear ribonucleoprotein G - human	0.421965	8.96498e-05	0.00285426
1374205_at	pur-beta	transcription factor Pur-beta	0.421768	0.000698772	0.0113811
1399137_at	Metap1	methionyl aminopeptidase 1	0.421744	0.000230599	0.0054394
1388243_at	Gpr176	G protein-coupled receptor 176	0.42147	0.00515384	0.0402408
1373955_at	Ranbp5	RAN binding protein 5	0.421339	0.000651296	0.0108931
1383236_at	Fxr1h	fragile X mental retardation gene 1, autosomal homolog	0.421145	0.0014677	0.0181226
1384388_at	Tmed9	transmembrane emp24 protein transport domain containing 9	0.421021	0.0056054	0.0424008
1374339_at	NA	Transcribed locus	0.420848	0.00586204	0.0436482
1371977_at	Arpc3	actin related protein 2/3 complex, subunit 3	0.420642	0.0011558	0.0157017
1387452_a_at	Nfyb	nuclear transcription factor-Y beta	0.42034	0.00041622	0.00810559
1386890_at	S100a10	S100 calcium binding protein A10 (calpactin)	0.420171	0.00166829	0.0197284
1376610_a_at	NA	Transcribed locus, strongly similar to XP_222260.3	0.42004	0.000150639	0.00405212
1376712_at	NA	Transcribed locus	0.419661	0.00112495	0.0154175
1389070_at	NA	Transcribed locus	0.419506	0.000549021	0.00969437
1383336_at	LOC368070	similar to pinin	0.419336	0.00714013	0.0499311
1370156_at	Prnp	prion protein	0.419188	0.000287913	0.00637474
1379612_at	NA	Transcribed locus	0.418995	0.000637797	0.0107251
1373629_at	Slc7a6	solute carrier family 7 (cationic amino acid transporter, y+ system), member 6	0.418682	0.00283711	0.0273886
1395965_at	Rbbp6	Retinoblastoma binding protein 6	0.418659	0.000760751	0.0119874
1370141_at	RGD1561096	similar to MAP/microtubule affinity-regulating kinase 4 (MAP/microtubule affinity-regulating kinase like 1)	0.418582	0.00147569	0.01819
1391688_at	NA	Transcribed locus	0.41852	0.000836808	0.0127084
1371059_at	Prkar2a	protein kinase, cAMP-dependent, regulatory, type 2, alpha	0.418233	0.00347603	0.0311297
1389611_at	NA	NA	0.418092	0.000621244	0.0105208
1383776_at	NA	Transcribed locus	0.417386	0.002509	0.0255108
1372308_at	NA	CDNA clone IMAGE:7366335	0.417191	0.00239849	0.0247273
1398945_at	NA	Similar to probable RNA helicase (EC 3.6.1.-) RCK	0.416865	0.00514259	0.0402069
1398382_at	NA	Transcribed locus	0.41666	0.000257799	0.00591014
1390148_a_at	Zfp395	Zinc finger protein 395	0.41662	0.00193501	0.021437
1380380_at	Ttl	Tubulin tyrosine ligase	0.416529	0.000156394	0.00416718
1382138_at	LOC499745	similar to hypothetical protein FLJ20433	0.416485	0.00275013	0.0268363
1393440_at	NA	Transcribed locus	0.416315	0.000257939	0.00591014
1375019_at	Hnrph3	heterogeneous nuclear ribonucleoprotein H3 (2H9)	0.416255	0.00358428	0.0317623
1373200_at	Eef1e1	eukaryotic translation elongation factor 1 epsilon 1	0.416242	0.00024701	0.00574359
1368819_at	Itgb1	integrin beta 1 (fibronectin receptor beta)	0.416015	0.00148972	0.0182926
1389715_at	Ypel4	yippee-like 4	0.41598	0.000229394	0.00542183
1378099_at	NA	NA	0.415882	0.00612394	0.0449514
1372326_at	NA	Transcribed locus	0.415355	0.00129675	0.0167794
1376319_at	NA	Transcribed locus	0.415324	0.00155551	0.0188323
1370193_at	Ptp4a1	protein tyrosine phosphatase 4a1	0.415307	7.76157e-05	0.00258298
1382736_at	RGD1306353	Similar to Zinc finger protein 198 (Fused in myeloproliferative disorders protein) (Rearranged in atypical myeloproliferative disorder protein)	0.414939	0.00343347	0.0308487
1372498_at	Ciapin1	cytokine induced apoptosis inhibitor 1	0.41479	0.000581301	0.0100528
1371684_at	Pelo	pelota homolog	0.414639	8.30292e-05	0.00270167
1372712_at	Ttc1	tetratricopeptide repeat domain 1	0.414501	0.000974158	0.014065
1374652_at	NA	Transcribed locus	0.414383	0.00116729	0.0158093
1380116_at	NA	Transcribed locus	0.414259	0.0033691	0.0305443
1385180_at	NA	Transcribed locus	0.413538	1.62874e-05	0.000868697
1368158_at	Scfd1	sec1 family domain containing 1	0.413274	0.00266895	0.026402
1384036_s_at	NA	Transcribed locus	0.413174	0.000586115	0.0101135
1383390_at	NA	Transcribed locus	0.412874	9.37684e-05	0.00295509
1368479_at	Drd1a	dopamine receptor D1A	0.412825	0.000956817	0.0139052
1374452_at	Pde9a	phosphodiesterase 9A	0.412792	0.00132506	0.0170039
1390392_at	RGD1309602	similar to RIKEN cDNA 2500001K11	0.412427	0.00138634	0.0175111
1374397_at	Eif2s2	eukaryotic translation initiation factor 2, subunit 2 (beta)	0.412216	0.000138714	0.0038331
1373904_at	Lysmd2	LysM, putative peptidoglycan-binding, domain containing 2	0.411753	0.00511764	0.0400762
1372586_at	Ube2d3	Ubiquitin-conjugating enzyme E2D 3 (UBC4/5 homolog, yeast)	0.410962	0.000249241	0.00576524
1370050_at	Atp2b1	ATPase, Ca++ transporting, plasma membrane 1	0.410852	5.71697e-05	0.00207563
1387455_a_at	Vldlr	very low density lipoprotein receptor	0.410705	0.00157336	0.0189524
1385671_at	Phf15	PHD finger protein 15	0.410449	0.000127018	0.00361734
1390448_at	RGD1308317	similar to 1110065L07Rik protein	0.410128	0.000631407	0.0106422
1384530_at	RGD1305147	similar to RIKEN cDNA 1810048J11	0.409853	0.000496925	0.00906319
1390187_at	NA	Transcribed locus	0.409564	0.00397157	0.0340696
1375934_at	RGD1566282	similar to RIKEN cDNA D330045A20	0.40908	0.001855	0.020985
1388615_at	Rap1a	RAS-related protein 1a	0.408898	0.001926	0.0213882
1392536_at	NA	Transcribed locus	0.408663	0.000419956	0.00815787
1393546_at	Papola	Poly (A) polymerase alpha	0.408583	0.00141709	0.0176806
1398409_at	NA	Transcribed locus, moderately similar to XP_580018.1	0.408096	0.00331379	0.03021
1396286_at	LOC363266	Similar to HIV-1 Rev binding protein	0.407781	0.00044761	0.0084879
1381605_at	Usp13	ubiquitin specific protease 13 (isopeptidase T-3)	0.407363	0.00192046	0.0213597
1383014_at	NA	Transcribed locus	0.407321	0.000979361	0.0141008
1388630_at	NA	Transcribed locus	0.406948	0.000269955	0.00609451
1372368_at	NA	Transcribed locus, weakly similar to NP_036925.1 guanidinoacetate methyltransferase	0.406871	0.000538896	0.00957003
1398704_at	RGD1311294	Similar to Hypothetical protein C6orf60	0.406678	0.000213559	0.005163
1376622_at	NA	Transcribed locus	0.406595	0.000226529	0.00538572
1392516_a_at	NA	Transcribed locus	0.406593	0.00475216	0.0381991
1394741_at	Hnrpa3	Heterogeneous nuclear ribonucleoprotein A3	0.406087	0.00447946	0.0368802
1389890_at	NA	NA	0.405903	7.86781e-05	0.00260654
1385546_at	RGD1561961	similar to IQ motif and WD repeats 1	0.40586	0.000380634	0.00762791
1370718_at	Syt10	synaptotagmin X	0.405795	0.000375143	0.00756182
1373090_at	Ssr1	signal sequence receptor, alpha	0.405646	0.00039937	0.00787627
1374537_at	NA	Transcribed locus	0.405495	0.000144587	0.00394747
1389064_at	NA	Transcribed locus	0.405473	0.000903116	0.0133703
1396076_at	NA	Transcribed locus	0.405436	0.00455669	0.0371516
1376611_at	NA	Transcribed locus	0.405161	0.00521925	0.040575
1372563_at	RGD1308143	similar to D330021B20 protein	0.404977	0.00331568	0.03021
1379335_at	NA	NA	0.404634	0.00187882	0.0211159
1392500_at	NA	Transcribed locus	0.404553	0.00038689	0.00771842
1385162_at	NA	Transcribed locus	0.404521	7.57486e-05	0.0025393
1370785_s_at	Tomm20	translocase of outer mitochondrial membrane 20 homolog (yeast)	0.404335	9.57565e-05	0.00299968
1369915_at	Mki67ip	spermatogenesis-related protein (Srp)	0.404272	0.00144403	0.0179374
1373474_at	RGD1565775	similar to RIKEN cDNA 2810403A07	0.404206	0.000345272	0.00714053
1383520_at	NA	NA	0.404076	0.000952738	0.0138699
1390164_at	NA	Transcribed locus	0.403781	0.000401975	0.00791255
1384004_at	NA	Transcribed locus	0.403409	0.00143472	0.0178432
1370827_at	Cyb5r4	cytochrome b5 reductase 4	0.403338	0.00168743	0.0198942
1377307_at	LOC498968	similar to mammary tumor receptor 2 isoform-like protein	0.403143	0.000353982	0.00728185
1373891_at	Zcchc12	zinc finger, CCHC domain containing 12	0.402784	0.000731054	0.0116916
1394431_at	Cdadc1	cytidine and dCMP deaminase domain containing 1	0.402711	0.0046905	0.0378877
1378356_at	Slc24a4	solute carrier family 24 (sodium/potassium/calcium exchanger), member 4	0.402579	0.000190947	0.00478015
1392704_at	Snx4	Sorting nexin 4	0.402466	0.00172142	0.0201343
1378610_at	NA	Transcribed locus, weakly similar to XP_580018.1 PREDICTED: hypothetical protein XP_580018	0.402276	0.00211114	0.0226456
1392987_at	RGD1561605	Similar to hypothetical protein	0.402	0.00379538	0.0329968
1371136_at	Ppm1b	protein phosphatase 1B, magnesium dependent, beta isoform	0.401779	0.00105783	0.0148921
1375879_at	NA	Transcribed locus	0.401579	0.000591335	0.0101501
1391023_at	NA	Transcribed locus	0.401563	0.00288916	0.0277578
1392102_at	NA	Transcribed locus	0.401556	0.0003985	0.00786912
1382317_at	NA	Transcribed locus	0.401237	0.000915062	0.0134878
1388369_at	Tmed9	transmembrane emp24 protein transport domain containing 9	0.401147	0.00239282	0.0246935
1382108_at	NA	Transcribed locus	0.400824	0.00388537	0.0335399
1395581_at	NA	Transcribed locus	0.400223	0.00212975	0.0227572
1370195_at	NA	NA	0.40015	0.00597308	0.0441888
1383964_at	NA	Transcribed locus	0.400115	0.000627787	0.0105912
1389312_at	RGD1309929	similar to RIKEN cDNA 0610016J10 gene	0.39986	0.000958282	0.0139135
1387201_at	Rnf138	ring finger protein 138	0.399649	0.000965221	0.0139685
1370190_at	H3f3b	H3 histone, family 3B	0.399459	8.52699e-05	0.00276011
1368122_at	Rnf103	ring finger protein 103	0.399374	0.00448359	0.0368802
1370189_at	Sfrs10	splicing factor, arginine/serine-rich 10	0.399362	0.0026666	0.0263956
1396126_at	Agpat5	1-acylglycerol-3-phosphate O-acyltransferase 5 (lysophosphatidic acid acyltransferase, epsilon)	0.399331	0.00618227	0.0452405
1395648_at	Brd4	Bromodomain containing 4	0.398964	0.000641254	0.0107599
1398846_at	Eif5	eukaryotic translation initiation factor 5	0.398349	0.000363656	0.0074184
1368080_at	Rgc32	response gene to complement 32	0.398248	0.00138874	0.0175241
1369086_a_at	Cacna1d	calcium channel, voltage-dependent, L type, alpha 1D subunit	0.397622	0.00069121	0.0113104
1382533_at	LOC363266	similar to HIV-1 Rev binding protein	0.397608	0.00626591	0.045648
1368877_at	Zfp354a	zinc finger protein 354A	0.39711	0.00252287	0.025598
1376100_at	Tubb6	tubulin, beta 6	0.396752	0.00141358	0.0176652
1391280_at	NA	NA	0.396674	0.00321327	0.0296548
1386586_at	MGC125015	similar to PAK/PLC-interacting protein 1	0.396506	8.29449e-05	0.00270167
1388656_at	NA	Transcribed locus	0.396407	0.00330638	0.0301887
1390486_at	Usp32	ubiquitin specific protease 32	0.396198	0.00393082	0.0338382
1373456_at	Rnf111	ring finger protein 111	0.396183	5.01574e-05	0.00192221
1377864_at	RGD1305225	similar to RIKEN cDNA C130022K22 gene	0.395935	0.005029	0.039678
1392546_at	NA	NA	0.395843	0.00118771	0.0159657
1374111_at	LOC368070	similar to pinin	0.395767	0.000708652	0.011475
1385798_at	NA	Transcribed locus	0.395725	0.00627568	0.0456943
1395522_at	NA	NA	0.395339	0.000167082	0.00437317
1392646_at	Tmem16d	transmembrane protein 16D	0.395027	0.00539363	0.041387
1395045_at	Ndufa7	NADH dehydrogenase (ubiquinone) 1 alpha subcomplex, 7 (B14.5a)	0.395001	0.00598348	0.0442341
1370872_at	RGD1564920 /// RGD1562688 /// RGD1563768	hypothetical gene supported by Y16641 /// similar to Hnrpa3 protein	0.394837	0.000410967	0.00803056
1387477_at	Kcnk12	potassium channel, subfamily K, member 12	0.394592	0.00123995	0.0163859
1388953_at	Gnl3	guanine nucleotide binding protein-like 3 (nucleolar)	0.394571	0.000118213	0.00345957
1393683_at	RGD1306148	similar to KIAA0368	0.394423	0.00190528	0.0212494
1399121_at	NA	Transcribed locus	0.394392	0.00105139	0.0148244
1367549_a_at	Ap3d1	adaptor-related protein complex 3, delta 1 subunit	0.394204	0.00437718	0.0363403
1373808_at	NA	CDNA clone IMAGE:7193711	0.394079	0.000699538	0.0113811
1384323_at	Psmc6	proteasome (prosome, macropain) 26S subunit, ATPase, 6	0.393898	0.00356511	0.0316285
1372444_at	NA	Transcribed locus	0.393853	0.0036316	0.0320535
1382082_at	Nfyb	nuclear transcription factor-Y beta	0.393789	7.15033e-05	0.00243378
1389520_at	Wdr1	WD repeat protein 1	0.393702	0.000114331	0.00339624
1388904_at	Dd25	hypothetical protein Dd25	0.393498	0.000537889	0.00955761
1390291_at	NA	Transcribed locus	0.393338	0.00211195	0.0226456
1389658_at	Nsun2	NOL1/NOP2/Sun domain family, member 2	0.393236	0.00307289	0.0288706
1389418_at	NA	NA	0.393115	0.00149631	0.0183446
1373421_at	Tgif	TG interacting factor	0.392703	0.000344765	0.0071348
1373753_at	Ube2f	Ubiquitin-conjugating enzyme E2F (putative)	0.392372	0.000445577	0.00845969
1389532_at	Nebl	Nebulette	0.392134	0.000300366	0.00658006
1368603_at	Add2	adducin 2 (beta)	0.391945	0.00314913	0.0293295
1373431_at	Lrrc8d	leucine rich repeat containing 8 family, member D	0.391709	0.000269682	0.00609276
1383294_at	Pdyn	prodynorphin	0.391593	0.0018686	0.0210851
1381923_at	RGD1564664	similar to LOC387763 protein	0.391349	0.00334826	0.0304247
1373225_at	NA	Transcribed locus	0.391334	7.16817e-05	0.00243718
1379374_at	Prg1	plasticity related gene 1	0.391119	0.000899085	0.013341
1396036_at	Ralgps2	Ral GEF with PH domain and SH3 binding motif 2	0.391042	0.00576622	0.0431313
1367495_at	RGD1560211	similar to prefoldin 4	0.390976	0.000326799	0.00690699
1377016_at	Creld2	cysteine-rich with EGF-like domains 2	0.390858	0.000554592	0.00977021
1372059_at	RGD1309437	similar to RIKEN cDNA 2610528E23	0.390493	0.00321675	0.0296568
1383231_at	Snip1	Smad nuclear interacting protein 1	0.390483	0.00313224	0.0292367
1391574_at	NA	NA	0.390008	0.00164227	0.0195099
1367935_at	Smu1	smu-1 suppressor of mec-8 and unc-52 homolog (C. elegans)	0.389992	0.0028841	0.0277349
1382373_at	RGD1304927	Similar to KIAA1411 protein	0.389952	0.0034864	0.0311438
1385342_at	NA	Transcribed locus	0.389738	0.00699797	0.0492811
1376040_at	Sipa1l2	signal-induced proliferation-associated 1 like 2	0.38927	0.00030581	0.00666171
1374820_at	NA	Transcribed locus	0.38891	0.00535638	0.0412101
1387113_at	Ctbp2	C-terminal binding protein 2	0.38879	0.000737113	0.0117401
1369564_at	Rem2	rad and gem related GTP binding protein 2	0.388541	0.0050883	0.0399395
1375267_at	Ppic	peptidylprolyl isomerase C	0.38822	0.00231712	0.0241612
1394362_at	RGD1307525	similar to intracellular protein transport like (XM453)	0.388216	0.00710958	0.0498297
1388410_at	Ugp2	UDP-glucose pyrophosphorylase 2	0.387475	0.00352748	0.0314114
1384769_a_at	RGD1563355 /// RGD1563156	similar to Zinc finger X-linked protein ZXDB	0.387467	0.000166328	0.00435975
1373576_at	NA	NA	0.387242	0.00107963	0.0151048
1384391_at	NA	NA	0.386856	0.000460627	0.00859818
1395662_at	NA	NA	0.385969	0.00183655	0.0208142
1388865_at	Ppp4r2	protein phosphatase 4, regulatory subunit 2	0.385939	0.000145636	0.00396563
1389023_at	RGD1311563	Similar to Oligosaccharyl transferase 3 CG7748-PA	0.385052	0.00119821	0.0160492
1373603_at	RGD1565744	similar to RIKEN cDNA 0610007P22	0.384837	0.000740645	0.0117676
1397573_at	NA	Transcribed locus	0.38479	0.00126383	0.0165395
1384703_at	Ap1s2	Adaptor-related protein complex 1, sigma 2 subunit	0.384442	0.000802946	0.0123636
1385953_at	Mllt3	Myeloid/lymphoid or mixed-lineage leukemia,translocated to, 3 (trithorax homolog, Drosophila)	0.38443	0.00378208	0.0329414
1397853_s_at	Arhgef9	Cdc42 guanine nucleotide exchange factor (GEF) 9	0.384413	0.00119613	0.0160459
1399051_at	RGD1305514	similar to expressed sequence AV312086	0.384401	0.000885636	0.0131792
1376021_at	NA	Transcribed locus, strongly similar to NP_705773.1 leucine rich repeat containing 45 [Mus musculus]	0.384104	0.00127917	0.0166143
1381974_at	NA	Transcribed locus	0.383951	0.000627527	0.0105912
1390133_at	Bnip2	BCL2/adenovirus E1B 19kDa-interacting protein 1, NIP2	0.383731	0.00236979	0.0245373
1392422_at	Alg9	asparagine-linked glycosylation 9 homolog (yeast, alpha 1,2 mannosyltransferase)	0.383418	0.00103736	0.0146807
1374547_at	LOC502663	Similar to Cdc2l1 protein	0.383096	0.00345697	0.0310148
1371824_at	Ak3l1	adenylate kinase 3-like 1	0.383085	0.00694794	0.0490177
1371864_at	NA	Transcribed locus	0.383036	0.000959366	0.0139169
1396541_at	Jmjd1c	jumonji domain containing 1C	0.382434	0.00106495	0.0149517
1384848_at	NA	Similar to Transcription elongation factor B polypeptide 2 (RNA polymerase II transcription factor SIII subunit B) (SIII p18) (Elongin B)	0.382352	0.00208717	0.0224965
1382007_at	Sh3glb1	SH3-domain GRB2-like B1 (endophilin)	0.382242	0.000247404	0.00574413
1376136_at	NA	NA	0.382057	0.00299033	0.0283264
1373362_at	Uqcrc2	ubiquinol cytochrome c reductase core protein 2	0.381367	0.00529557	0.040902
1375011_at	NA	Transcribed locus	0.380088	0.000669702	0.0110825
1382162_at	NA	Transcribed locus	0.379912	0.00058228	0.0100585
1393841_at	NA	Transcribed locus, strongly similar to XP_528581.1 PREDICTED: similar to hypothetical protein FLJ31810 [Pan troglodytes]	0.379791	0.00193289	0.0214288
1369098_at	Vldlr	very low density lipoprotein receptor	0.379278	0.000723928	0.0116195
1376721_at	Trio	Triple functional domain (PTPRF interacting)	0.37894	0.00448051	0.0368802
1389961_at	RGD1559620 /// LOC499760 /// RGD1562289	similar to C330016H24Rik protein /// similar to serologically defined colon cancer antigen 3 /// similar to RIKEN cDNA C330016H24	0.378873	0.00172779	0.0201859
1383861_at	NA	Transcribed locus	0.37866	0.00266347	0.026373
1376265_at	NA	NA	0.378584	0.00437967	0.0363415
1389681_at	Pvrl2	Poliovirus receptor-related 2 (herpesvirus entry mediator B)	0.378505	0.004117	0.0349207
1372910_at	NA	Transcribed locus	0.378495	0.00413003	0.0349807
1371644_at	Ptk9	protein tyrosine kinase 9	0.378284	0.00334414	0.0304068
1387284_at	Dpys	dihydropyrimidinase	0.378071	0.000428233	0.00827207
1387798_a_at	Crry	complement receptor related protein	0.378001	0.00090321	0.0133703
1383271_at	Ccdc59	coiled-coil domain containing 59	0.377914	0.0054039	0.041409
1368050_at	Ccnl1	cyclin L1	0.377583	0.00150571	0.018438
1377213_at	NA	Transcribed locus	0.377526	0.00294574	0.0280535
1373917_at	Etf1	Eukaryotic translation termination factor 1	0.377122	0.000203358	0.00499418
1373022_at	Rab1	RAB1, member RAS oncogene family	0.376885	0.0051637	0.0402642
1379302_at	NA	Transcribed locus	0.376855	0.00190078	0.0212491
1372739_at	Tspan31	tetraspanin 31	0.37685	0.00187655	0.0210981
1376001_at	Praf1	polymerase (RNA) I associated factor 1	0.376809	0.00447506	0.0368572
1374086_at	Arhgap21	Rho GTPase activating protein 21	0.37678	0.000372451	0.007532
1388420_at	LOC361100	similar to DNA topoisomerase (ATP-hydrolysing)	0.37659	0.00561301	0.0424249
1392559_at	LOC363009	similar to mKIAA0701 protein	0.37627	0.00198603	0.0217461
1397255_at	MGC94720	similar to hypothetical protein MGC2574	0.376218	0.000306515	0.00666304
1398579_at	NA	Transcribed locus	0.376202	0.0063591	0.0461429
1389358_at	LOC498312	Similar to serine/threonine kinase	0.375709	0.00452899	0.0370556
1384480_at	RGD1305147	similar to RIKEN cDNA 1810048J11	0.375622	0.00621385	0.0454074
1390129_at	NA	Transcribed locus	0.375485	0.00441157	0.0364697
1376760_at	NA	NA	0.375274	0.00685948	0.048648
1369131_at	Slc18a2	solute carrier family 18 (vesicular monoamine), member 2	0.37493	0.00370556	0.032448
1374540_at	Cdca7	cell division cycle associated 7	0.374635	0.00388322	0.0335308
1390201_at	Rap1a	RAS-related protein 1a	0.374291	0.00432293	0.0361142
1398819_at	Dnaja1	DnaJ (Hsp40) homolog, subfamily A, member 1	0.374277	0.000391467	0.00777972
1394448_at	NA	Transcribed locus	0.374145	0.000666025	0.0110501
1368868_at	Akap12	A kinase (PRKA) anchor protein (gravin) 12	0.373877	0.004661	0.0376985
1373978_at	Ncbp1	nuclear cap binding protein subunit 1, 80kDa	0.373809	0.000530555	0.00946911
1381119_at	Ttc1	tetratricopeptide repeat domain 1	0.373728	0.00363615	0.0320715
1373784_at	Cct8	chaperonin subunit 8 (theta)	0.373514	0.00668701	0.0477521
1389135_at	Ctps2	cytidine triphosphate synthase II	0.373253	0.00558559	0.042331
1387051_at	Stau1	staufen RNA binding protein homolog 1 (Drosophila)	0.373153	8.36261e-05	0.0027154
1382604_at	NA	Transcribed locus	0.372978	0.00120672	0.0160976
1369912_at	Crk	v-crk sarcoma virus CT10 oncogene homolog (avian)	0.372873	0.000895833	0.0133118
1391569_at	NA	Similar to Csr1	0.372775	0.00130591	0.0168399
1398266_a_at	Egr2	early growth response 2	0.372502	0.00459312	0.0373343
1388061_a_at	Epha7	Eph receptor A7	0.372393	0.00238925	0.0246894
1382556_a_at	RGD1309388	similar to DIP13 alpha	0.372212	0.00231064	0.0241018
1385124_at	RGD1564451	similar to Tribbles homolog 2	0.372101	0.000467259	0.00870106
1384428_at	RGD1566403	similar to OTTHUMP00000040081	0.372026	0.0032563	0.0298883
1387823_at	Plrg1	pleiotropic regulator 1, PRL1 homolog (Arabidopsis)	0.371772	0.00228085	0.0239035
1371188_a_at	Ubtf	upstream binding transcription factor, RNA polymerase I	0.371765	0.0057966	0.0433168
1388352_at	Nat5	N-acetyltransferase 5	0.371363	0.000871007	0.0130365
1372849_at	NA	Transcribed locus	0.371096	0.00275488	0.0268668
1372941_at	Pdrg1	p53 and DNA damage regulated 1	0.370881	0.00107304	0.0150277
1368111_at	Abtb2	ankyrin repeat and BTB (POZ) domain containing 2	0.370692	0.00168103	0.0198413
1379683_at	RGD1565079	Similar to hypothetical protein MGC17839	0.370644	0.00232978	0.0242607
1373875_at	RGD1308261	similar to RIKEN cDNA 1190005P17	0.370574	0.000364981	0.00743421
1368668_at	Plaa	phospholipase A2, activating protein	0.370364	0.000426288	0.0082499
1374536_at	RGD1562568	RGD1562568	0.37021	0.00220075	0.0233318
1398792_at	Psmc1	peptidase (prosome, macropain) 26S subunit, ATPase 1	0.369676	0.00190359	0.0212494
1380268_at	NA	NA	0.369619	0.000578217	0.0100218
1389984_at	Ipo9	Importin 9	0.369555	0.000167619	0.00438039
1367461_at	Copb1	coatomer protein complex, subunit beta 1	0.369506	0.00293205	0.0279879
1382255_at	NA	NA	0.369493	0.00173714	0.0202238
1372183_at	Kpna1	Karyopherin (importin) alpha 1	0.369295	0.00113367	0.0154902
1373804_at	Foxp1	forkhead box P1	0.369172	0.0049108	0.0390674
1393572_at	Zfp592	Zinc finger protein 592	0.369114	0.00414653	0.0350727
1371656_at	Cct4	chaperonin subunit 4 (delta)	0.368711	0.000259788	0.00594213
1388820_at	RGD1307526	similar to modulator of estrogen induced transcription	0.368558	0.000359157	0.00735418
1369896_s_at	Rbm16	RNA binding motif protein 16	0.368092	0.00109065	0.0151957
1374072_at	Vezf1	Vascular endothelial zinc finger 1	0.368024	0.00360299	0.0318462
1374323_at	Bccip	BRCA2 and CDKN1A interacting protein	0.36794	0.0070954	0.0497752
1384588_at	NA	Transcribed locus	0.367854	0.000699297	0.0113811
1388206_a_at	Eif5	eukaryotic translation initiation factor 5	0.367427	0.00348528	0.0311428
1373887_at	Sf3b1	splicing factor 3b, subunit 1	0.367198	0.00695968	0.049056
1389323_at	Wdr61	WD repeat domain 61	0.367147	0.00630112	0.0458293
1388697_at	Inpp5a	inositol polyphosphate-5-phosphatase A	0.366918	0.00193903	0.0214666
1373643_at	NA	Transcribed locus, moderately similar to NP_081983.2 delangin isoform A	0.366784	0.00133951	0.0171257
1375179_at	NA	NA	0.366391	0.00324455	0.0298245
1374543_at	NA	Transcribed locus	0.366342	0.00154892	0.0187746
1368495_at	Rln1	relaxin 1	0.366154	0.000286671	0.00635632
1368466_a_at	Odf2	outer dense fiber of sperm tails 2	0.365797	0.00474814	0.0381844
1393648_at	Btbd4	BTB (POZ) domain containing 4	0.365709	0.0029044	0.0278297
1382415_at	LOC360807	LOC360807	0.36562	0.00698092	0.0491833
1371554_at	NA	NA	0.365368	0.00163023	0.0194306
1372525_at	Fkbp14	FK506 binding protein 14	0.365018	0.000852899	0.0128677
1388137_a_at	Fez2	fasciculation and elongation protein zeta 2 (zygin II)	0.364733	0.00702889	0.0494379
1373620_at	RGD1307879	Similar to hypothetical protein D10Ertd438e	0.364722	0.00591458	0.0439341
1373392_at	Tparl	TPA regulated locus	0.364515	0.000509895	0.00921313
1390880_at	Eif3s6ip	eukaryotic translation initiation factor 3, subunit 6 interacting protein	0.364465	0.00402826	0.0344159
1373446_at	Phf13	PHD finger protein 13	0.364421	0.00194479	0.0214991
1370450_at	Tpm3	tropomyosin 3, gamma	0.364228	0.000363727	0.0074184
1381616_at	Ddx19	DEAD (Asp-Glu-Ala-Asp) box polypeptide 19	0.364173	0.000239393	0.00561695
1373049_at	RGD1562136	similar to D1Ertd622e protein	0.36407	0.0023594	0.0244461
1390317_at	NA	Transcribed locus	0.364024	0.00257612	0.0259216
1384751_at	Rbm8	RNA binding motif protein 8	0.363973	0.00188103	0.0211172
1371208_at	Nupl1	nucleoporin like 1	0.363925	0.00246369	0.0252319
1373680_at	NA	Transcribed locus	0.363394	0.00169041	0.0199066
1373468_at	NA	Transcribed locus	0.362391	0.00210791	0.0226415
1383232_at	NA	Transcribed locus	0.362217	0.00123602	0.0163618
1374230_at	RGD1559904	Similar to mKIAA1429 protein	0.361956	0.00317858	0.029498
1369738_s_at	Crem	cAMP responsive element modulator	0.361929	0.000503646	0.00913745
1389774_at	NA	Transcribed locus	0.361896	0.00438883	0.0363883
1367761_at	Ndel1	nudE nuclear distribution gene E homolog like 1	0.361272	0.000439363	0.00842937
1373453_at	NA	Transcribed locus	0.361024	0.00629943	0.0458277
1373477_at	Mrpl19	ribosomal protein, mitochondrial, L15	0.360879	0.000740736	0.0117676
1386981_at	Slc16a1	solute carrier family 16 (monocarboxylic acid transporters), member 1	0.360866	0.000722735	0.0116189
1385086_at	Bub1	budding uninhibited by benzimidazoles 1 homolog (S. cerevisiae)	0.360615	0.00410673	0.0348708
1382756_at	Kpna1	karyopherin (importin) alpha 1	0.360533	0.00323286	0.0297428
1391972_a_at	Zswim4	zinc finger, SWIM domain containing 4	0.360357	0.00190751	0.0212614
1374876_at	Leprotl1	leptin receptor overlapping transcript-like 1	0.359982	0.00197797	0.0217269
1393782_at	Plagl1	Pleiomorphic adenoma gene-like 1	0.359929	0.00177192	0.0203869
1399027_at	Rhoa	ras homolog gene family, member A	0.359908	0.00319853	0.0296031
1388534_at	Cdc26	Cell division cycle 26	0.359891	0.00188878	0.021182
1387048_at	Ddx39	DEAD (Asp-Glu-Ala-Asp) box polypeptide 39	0.359675	0.000143256	0.00392839
1374004_at	RGD1310143	similar to RIKEN cDNA D030028O16	0.359281	0.00066667	0.0110549
1385658_at	Zfp313	zinc finger protein 313	0.358645	0.000921636	0.0135525
1371407_at	Nckap1	NCK-associated protein 1	0.358321	0.0019808	0.0217389
1380544_at	NA	Transcribed locus	0.358247	0.000917086	0.0135048
1395307_at	NA	Transcribed locus	0.358205	0.00263305	0.0262078
1379275_at	Snx10	sorting nexin 10	0.358178	0.00256408	0.0258911
1376996_at	NA	Transcribed locus	0.357955	0.00430602	0.036029
1372869_at	Gtpbp4	GTP binding protein 4	0.357915	0.00133203	0.0170652
1389686_at	Prkx	protein kinase, X-linked	0.35789	0.00681749	0.0484165
1389575_at	RGD1311703	similar to sid2057p	0.357339	0.00574681	0.0430587
1392960_at	RGD1309906	similar to RIKEN cDNA 2310004I24 gene	0.357337	0.0029247	0.0279435
1371786_at	Trim35	tripartite motif protein 35	0.357089	0.000248314	0.0057544
1372763_at	NA	Transcribed locus	0.356898	0.000658967	0.0109581
1375431_at	NA	Transcribed locus	0.356812	0.000555128	0.00977021
1383269_at	Rnf2	ring finger protein 2	0.356745	0.00105997	0.0149087
1374525_at	Raph1	Ras association (RalGDS/AF-6) and pleckstrin homology domains 1	0.355966	0.00121735	0.0161907
1383158_at	LOC363266	similar to HIV-1 Rev binding protein	0.355699	0.00183763	0.020817
1387309_a_at	Grik1	glutamate receptor, ionotropic, kainate 1	0.35567	0.00186364	0.0210521
1389340_at	NA	NA	0.355628	0.00439814	0.0364145
1396936_at	Znf532	Zinc finger protein 532	0.355585	0.000601847	0.0102708
1369083_at	Cirbp	cold inducible RNA binding protein	0.355383	0.00173338	0.0202133
1385891_at	NA	Transcribed locus	0.355095	0.00128901	0.016721
1383619_at	NA	NA	0.35508	0.00254751	0.0257841
1378056_at	Gmnn	geminin	0.354911	0.00258386	0.0259489
1383287_at	Fubp1	far upstream element (FUSE) binding protein 1	0.354658	0.00460128	0.037381
1393156_at	NA	Similar to mannan-binding lectin serine protease 2 isoform 1 precursor; MBL-associated plasma protein of 19 kD	0.354285	0.000953651	0.0138722
1392479_at	Fkbp1a	FK506 binding protein 1a	0.354182	0.000385788	0.00771129
1385526_at	LOC365601	similar to autophagy 5-like	0.353757	0.00298485	0.0283005
1371762_at	Rbp4	retinol binding protein 4, plasma	0.353661	0.00693774	0.0489869
1368038_at	Synj2bp	synaptojanin 2 binding protein	0.353476	0.00352161	0.0313681
1389634_at	Metap1	methionyl aminopeptidase 1	0.353396	0.00470094	0.037934
1375339_at	NA	NA	0.353392	0.00111757	0.0153951
1395775_at	NA	Transcribed locus	0.35323	0.000298731	0.00655351
1388898_at	Hsph1	heat shock 105kDa/110kDa protein 1	0.353209	0.00125102	0.0164832
1368869_at	Akap12	A kinase (PRKA) anchor protein (gravin) 12	0.353024	0.00501952	0.0396579
1385311_at	Slco5a1	solute carrier organic anion transporter family, member 5A1	0.352954	0.00125768	0.0165288
1368632_at	Foxg1	forkhead box G1	0.352868	0.000278399	0.00620839
1369046_at	Syt6	synaptotagmin VI	0.352822	0.00336213	0.0305143
1372344_at	Hbs1l	Hbs1-like (S. cerevisiae)	0.352775	0.00136342	0.0173813
1392509_at	NA	Transcribed locus	0.352738	0.00307987	0.0289099
1384023_at	RGD1560898	similar to Spindlin-like	0.352402	0.00418538	0.0352859
1383122_at	Prkag2	protein kinase, AMP-activated, gamma 2 non-catalytic subunit	0.352386	0.00346976	0.0310936
1371806_at	NA	NA	0.352186	0.00453533	0.0370791
1376450_at	Tmem5	transmembrane protein 5	0.352055	0.000183907	0.00466731
1392405_at	NA	Transcribed locus	0.351923	0.00165043	0.0195694
1392689_at	Aloxe3	arachidonate lipoxygenase 3	0.351761	0.00255382	0.0258311
1367958_at	Abi1	abl-interactor 1	0.351734	0.000592737	0.01016
1379304_at	LOC498171	similar to PRKR interacting protein 1 (IL11 inducible)	0.3516	0.000148269	0.0040092
1373405_at	NA	CDNA clone IMAGE:7373898	0.351454	0.00248154	0.0253228
1371582_at	LOC310612	similar to interleukin enhancer binding factor 2	0.351348	0.00686928	0.048684
1388862_at	NA	Transcribed locus	0.351306	0.00369706	0.0324192
1382623_at	Rhebl1	Ras homolog enriched in brain like 1	0.351256	0.00173099	0.0202081
1398629_at	NA	Transcribed locus	0.351116	0.00126446	0.0165408
1388649_at	NA	Transcribed locus	0.351039	0.000257981	0.00591014
1382959_at	NA	Transcribed locus	0.350934	0.00114551	0.0156166
1385035_at	Usp12	ubiquitin specific protease 12	0.350518	0.000257244	0.00590635
1389578_at	Isrip	ischemia/reperfusion inducible protein	0.35042	0.00343349	0.0308487
1396411_at	Pik3ca	phosphatidylinositol 3-kinase, catalytic, alpha polypeptide	0.349524	0.00239549	0.0247046
1390662_at	LOC500084	Ab2-427	0.349362	0.000942965	0.0137943
1380895_at	Aplp2	Amyloid beta (A4) precursor-like protein 2	0.349279	0.00656543	0.0471878
1371839_at	Sfrs2	similar to splicing factor, arginine/serine-rich 2	0.349275	0.00133743	0.0171219
1391899_at	NA	Transcribed locus	0.348652	0.00418159	0.035273
1371449_at	Pin1	protein (peptidyl-prolyl cis/trans isomerase) NIMA-interacting 1	0.347712	0.0030645	0.0288092
1381084_at	NA	Transcribed locus	0.347441	0.00564584	0.0425487
1389521_at	Ivns1abp	influenza virus NS1A binding protein	0.346765	0.000270702	0.00609876
1379317_a_at	Pdcd11	programmed cell death protein 11	0.346316	0.0064778	0.046666
1387221_at	Gch	GTP cyclohydrolase 1	0.346019	0.00126045	0.0165302
1389000_at	NA	NA	0.346019	0.00379694	0.0329968
1387126_at	Atp2c1	ATPase, Ca++-sequestering	0.345689	0.00561067	0.0424175
1372303_at	RGD1307697	similar to 0910001A06Rik protein	0.345662	0.00553735	0.0421017
1385553_at	Ncbp2	nuclear cap binding protein subunit 2	0.345493	0.00302905	0.0285973
1390799_at	NA	Transcribed locus	0.345082	0.000269088	0.00608378
1373335_at	Zdhhc9	Zinc finger, DHHC domain containing 9	0.345035	0.00367738	0.0323288
1373879_at	NA	Transcribed locus	0.344854	0.00578868	0.043268
1372077_at	Strap	serine/threonine kinase receptor associated protein	0.344736	0.000211047	0.00512624
1381477_at	Ank1	ankyrin 1, erythroid	0.34432	0.00197195	0.0216914
1373133_at	LOC500282	similar to ADP-ribosylation factor-like 10C	0.344299	0.00425648	0.0357397
1387515_at	Nmbr	neuromedin B receptor	0.344274	0.00248894	0.025365
1382375_at	Wnt5a	Wingless-type MMTV integration site 5A	0.343975	0.00147297	0.018166
1372237_at	RGD1561916	Similar to testes development-related NYD-SP22 isoform 1	0.343808	0.00199699	0.0218431
1374501_at	NA	NA	0.343448	0.00304537	0.0287131
1378778_a_at	NA	Transcribed locus	0.343286	0.00160878	0.0192818
1378075_at	Tm9sf4	transmembrane 9 superfamily protein member 4	0.342928	0.0044838	0.0368802
1393166_at	NA	NA	0.342697	0.00536401	0.0412561
1374392_at	NA	Transcribed locus	0.342639	0.000556582	0.00978336
1376600_at	NA	Transcribed locus	0.342288	0.00455871	0.0371516
1388560_at	Wdr77	WD repeat domain 77	0.34226	0.00467532	0.0377848
1392917_at	NA	Transcribed locus	0.342166	0.000264222	0.00599999
1374721_at	NA	Transcribed locus	0.342044	0.00106239	0.0149225
1374089_at	NA	Transcribed locus	0.341891	0.0015165	0.0185116
1373183_at	NA	Transcribed locus	0.341119	0.000916461	0.013502
1368559_at	Pcsk1	proprotein convertase subtilisin/kexin type 1	0.340864	0.00416455	0.0351867
1368319_a_at	Homer1	homer homolog 1 (Drosophila)	0.340613	0.0014075	0.0176176
1386080_at	Hey1	Hairy/enhancer-of-split related with YRPW motif 1	0.34059	0.000502794	0.00912732
1372273_at	Gypc /// LOC498835	glycophorin C (Gerbich blood group) /// similar to glycophorin C	0.340144	0.00391477	0.0337374
1398658_at	Dna2l	DNA2 DNA replication helicase 2-like (yeast)	0.339809	0.000802834	0.0123636
1385689_at	NA	Transcribed locus	0.339535	0.00594624	0.0440539
1367683_at	Kpna2	karyopherin (importin) alpha 2	0.339432	0.00213042	0.0227572
1368045_at	Slc31a1	solute carrier family 31 (copper transporters), member 1	0.339152	0.00524338	0.0406434
1395667_at	RGD1565983	similar to apurinic/apyrimidinic endonuclease 2	0.339108	0.00228449	0.0239226
1370570_at	Nrp1	neuropilin 1	0.339072	0.00205027	0.0222343
1372484_at	NA	Transcribed locus, strongly similar to NP_035242.1 poly (A) polymerase alpha	0.338873	0.00182759	0.0207581
1374351_at	NA	NA	0.338691	0.00131289	0.0168936
1376625_at	NA	NA	0.338504	0.00426706	0.0358092
1374983_at	Klhdc4	kelch domain containing 4	0.338382	0.000835387	0.0126994
1396388_at	Gtf2f2	General transcription factor IIF, polypeptide 2	0.338002	0.00180018	0.0205824
1387510_at	Snx16	sorting nexin 16	0.337955	0.00126803	0.0165457
1388314_at	Hmgn1	high mobility group nucleosomal binding domain 1	0.337808	0.00110681	0.0152905
1371734_at	Maea	macrophage erythroblast attacher	0.337565	0.000443693	0.00844976
1383347_at	Rev1l	REV1-like (S. cerevisiae)	0.337539	0.00708739	0.0497353
1377753_at	Pard6g	Par-6 partitioning defective 6 homolog gamma (C. elegans)	0.337286	0.00382047	0.0331456
1392925_at	ST7	suppression of tumorigenicity 7	0.337129	0.000937712	0.0137239
1370657_at	Cdh6	cadherin 6	0.336798	0.00383174	0.033197
1383909_at	NA	Transcribed locus	0.336745	0.00410563	0.0348708
1379781_at	Actl6a	Actin-like 6A	0.336742	0.00211668	0.0226706
1372229_at	NA	NA	0.336723	0.00342316	0.0308363
1398802_at	Ube2d3	Ubiquitin-conjugating enzyme E2D 3	0.336039	0.00106804	0.0149815
1396485_at	Btbd10	BTB (POZ) domain containing 10	0.335965	0.00509966	0.0399858
[truncated: 2,443 more rows]
